# Supplementary material for: Endogenous CCL2 neutralization restricts HIV-1 replication in primary human macrophages by inhibiting viral DNA accumulation
Source: Retrovirology. 2015 Jan 22;12:4. doi: 10.1186/s12977-014-0132-6 (PMC4314729; doi:10.1186/s12977-014-0132-6)
Supplement: Additional file 8: Table S1. — Differential expression analysis of genes modulated by CCL2 neutralization in MDM. [file 12977_2014_132_MOESM8_ESM.xlsx]

## Sheet: padjLT.1-res_antiCCL2Ab.20h_vs_
# ensembl75_id: ensembl 75 ID
# baseMean: Mean of DEseq2 normalized count across all samples
# log2foldchange: log2 follchange of anti CCL2 Ab vs. CTR
# pvalue: Wald test p-value
# padj: BH ajusted p-values
# gname: official gene symbl
ensembl75_id	baseMean	log2FoldChange	pvalue	padj	gname	gdes
ENSG00000205358	701.936	5.17464	2.01368e-14	1.3498e-11	MT1H	metallothionein 1H [Source:HGNC Symbol;Acc:7400]
ENSG00000125144	1245.03	5.1357	1.27771e-13	8.13643e-11	MT1G	metallothionein 1G [Source:HGNC Symbol;Acc:7399]
ENSG00000117594	290.445	5.07223	6.08799e-47	2.58456e-43	HSD11B1	hydroxysteroid (11-beta) dehydrogenase 1 [Source:HGNC Symbol;Acc:5208]
ENSG00000169715	677.222	5.05808	1.87023e-42	5.95481e-39	MT1E	metallothionein 1E [Source:HGNC Symbol;Acc:7397]
ENSG00000074410	30.7794	4.98093	5.42507e-09	1.57031e-06	CA12	carbonic anhydrase XII [Source:HGNC Symbol;Acc:1371]
ENSG00000125148	3931.78	4.73019	8.16826e-50	5.20155e-46	MT2A	metallothionein 2A [Source:HGNC Symbol;Acc:7406]
ENSG00000205364	232.052	4.70212	4.13013e-07	6.35998e-05	MT1M	metallothionein 1M [Source:HGNC Symbol;Acc:14296]
ENSG00000106178	237.714	4.59075	3.73328e-34	9.5094e-31	CCL24	chemokine (C-C motif) ligand 24 [Source:HGNC Symbol;Acc:10623]
ENSG00000152766	19.4896	4.47843	2.64011e-06	0.000314247	ANKRD22	ankyrin repeat domain 22 [Source:HGNC Symbol;Acc:28321]
ENSG00000260549	55.8687	4.47653	8.66226e-10	2.75806e-07	MT1L	metallothionein 1L (gene/pseudogene) [Source:HGNC Symbol;Acc:7404]
ENSG00000041982	21.1467	4.4312	1.57787e-08	3.9919e-06	TNC	tenascin C [Source:HGNC Symbol;Acc:5318]
ENSG00000138755	305.821	4.25694	4.99727e-29	9.09217e-26	CXCL9	chemokine (C-X-C motif) ligand 9 [Source:HGNC Symbol;Acc:7098]
ENSG00000186891	80.7485	4.22669	1.31425e-16	1.04614e-13	TNFRSF18	tumor necrosis factor receptor superfamily, member 18 [Source:HGNC Symbol;Acc:11914]
ENSG00000105246	124.347	4.20749	6.03896e-24	8.54579e-21	EBI3	Epstein-Barr virus induced 3 [Source:HGNC Symbol;Acc:3129]
ENSG00000205927	18.3365	4.05623	8.65258e-06	0.000847687	OLIG2	oligodendrocyte lineage transcription factor 2 [Source:HGNC Symbol;Acc:9398]
ENSG00000173918	23.0445	4.01071	6.20451e-07	9.08283e-05	C1QTNF1	C1q and tumor necrosis factor related protein 1 [Source:HGNC Symbol;Acc:14324]
ENSG00000198417	718.437	3.89859	6.90905e-10	2.25625e-07	MT1F	metallothionein 1F [Source:HGNC Symbol;Acc:7398]
ENSG00000148344	10.0682	3.75796	0.000206217	0.0107683	PTGES	prostaglandin E synthase [Source:HGNC Symbol;Acc:9599]
ENSG00000172927	11.1165	3.75163	7.35778e-05	0.00485537	MYEOV	myeloma overexpressed [Source:HGNC Symbol;Acc:7563]
ENSG00000187193	418.477	3.7019	1.04071e-21	1.20495e-18	MT1X	metallothionein 1X [Source:HGNC Symbol;Acc:7405]
ENSG00000148677	22.6345	3.66843	6.54681e-05	0.00445883	ANKRD1	ankyrin repeat domain 1 (cardiac muscle) [Source:HGNC Symbol;Acc:15819]
ENSG00000133048	11027.2	3.6272	2.1574e-63	2.74766e-59	CHI3L1	chitinase 3-like 1 (cartilage glycoprotein-39) [Source:HGNC Symbol;Acc:1932]
ENSG00000131203	444.651	3.57268	0.00032825	0.0156577	IDO1	indoleamine 2,3-dioxygenase 1 [Source:HGNC Symbol;Acc:6059]
ENSG00000099998	35.1321	3.52763	9.24556e-07	0.000127991	GGT5	gamma-glutamyltransferase 5 [Source:HGNC Symbol;Acc:4260]
ENSG00000110092	27.1157	3.42572	1.6476e-05	0.00133655	CCND1	cyclin D1 [Source:HGNC Symbol;Acc:1582]
ENSG00000138316	19.5719	3.31353	0.00011315	0.0068623	ADAMTS14	ADAM metallopeptidase with thrombospondin type 1 motif, 14 [Source:HGNC Symbol;Acc:14899]
ENSG00000237372	52.6287	3.22042	1.79704e-06	0.000220069	RP11-316P17.2
ENSG00000108688	179.445	3.16963	0.00311429	0.0899402	CCL7	chemokine (C-C motif) ligand 7 [Source:HGNC Symbol;Acc:10634]
ENSG00000122641	15.1823	3.06607	0.00063651	0.0258997	INHBA	inhibin, beta A [Source:HGNC Symbol;Acc:6066]
ENSG00000169245	224.82	2.94011	0.000506021	0.0217726	CXCL10	chemokine (C-X-C motif) ligand 10 [Source:HGNC Symbol;Acc:10637]
ENSG00000111012	36.5692	2.93564	7.82466e-05	0.00511051	CYP27B1	cytochrome P450, family 27, subfamily B, polypeptide 1 [Source:HGNC Symbol;Acc:2606]
ENSG00000185291	580.663	2.87221	0.000350477	0.0165321	IL3RA	interleukin 3 receptor, alpha (low affinity) [Source:HGNC Symbol;Acc:6012]
ENSG00000169248	16.4481	2.85736	0.000551577	0.0228824	CXCL11	chemokine (C-X-C motif) ligand 11 [Source:HGNC Symbol;Acc:10638]
ENSG00000181374	59.731	2.78793	1.35783e-06	0.000178282	CCL13	chemokine (C-C motif) ligand 13 [Source:HGNC Symbol;Acc:10611]
ENSG00000258227	127.253	2.76705	8.3748e-11	3.04747e-08	CLEC5A	C-type lectin domain family 5, member A [Source:HGNC Symbol;Acc:2054]
ENSG00000010030	13.2467	2.71949	0.00178028	0.05874	ETV7	ets variant 7 [Source:HGNC Symbol;Acc:18160]
ENSG00000137959	333.887	2.70988	0.000911779	0.0346639	IFI44L	interferon-induced protein 44-like [Source:HGNC Symbol;Acc:17817]
ENSG00000159403	46.1398	2.69538	1.53278e-06	0.000195288	C1R	complement component 1, r subcomponent [Source:HGNC Symbol;Acc:1246]
ENSG00000049249	32.2727	2.68264	1.01909e-05	0.000940514	TNFRSF9	tumor necrosis factor receptor superfamily, member 9 [Source:HGNC Symbol;Acc:11924]
ENSG00000006118	117.208	2.68209	0.00237875	0.0724778	TMEM132A	transmembrane protein 132A [Source:HGNC Symbol;Acc:31092]
ENSG00000139572	361.883	2.65185	7.97699e-16	5.97617e-13	GPR84	G protein-coupled receptor 84 [Source:HGNC Symbol;Acc:4535]
ENSG00000166920	1388.24	2.633	9.70781e-24	1.23639e-20	C15orf48	chromosome 15 open reading frame 48 [Source:HGNC Symbol;Acc:29898]
ENSG00000106366	61.7913	2.61484	1.01576e-05	0.000940514	SERPINE1	serpin peptidase inhibitor, clade E (nexin, plasminogen activator inhibitor type 1), member 1 [Source:HGNC Symbol;Acc:8583]
ENSG00000196549	42.8265	2.60893	3.92975e-06	0.000427772	MME	membrane metallo-endopeptidase [Source:HGNC Symbol;Acc:7154]
ENSG00000121743	16.5174	2.60853	0.00216619	0.0684581	GJA3	gap junction protein, alpha 3, 46kDa [Source:HGNC Symbol;Acc:4277]
ENSG00000164935	110.013	2.57504	3.20064e-12	1.63054e-09	DCSTAMP	dendrocyte expressed seven transmembrane protein [Source:HGNC Symbol;Acc:18549]
ENSG00000123342	2173.88	2.57281	5.73068e-26	9.12325e-23	MMP19	matrix metallopeptidase 19 [Source:HGNC Symbol;Acc:7165]
ENSG00000134321	295.63	2.48021	4.53754e-11	1.80594e-08	RSAD2	radical S-adenosyl methionine domain containing 2 [Source:HGNC Symbol;Acc:30908]
ENSG00000163661	28.1565	2.46968	0.000185339	0.00987645	PTX3	pentraxin 3, long [Source:HGNC Symbol;Acc:9692]
ENSG00000163221	17.1393	2.42089	0.00201486	0.064801	S100A12	S100 calcium binding protein A12 [Source:HGNC Symbol;Acc:10489]
ENSG00000101000	115.348	2.35655	6.10934e-08	1.21576e-05	PROCR	protein C receptor, endothelial [Source:HGNC Symbol;Acc:9452]
ENSG00000100985	116914	2.33639	5.83405e-32	1.23837e-28	MMP9	matrix metallopeptidase 9 (gelatinase B, 92kDa gelatinase, 92kDa type IV collagenase) [Source:HGNC Symbol;Acc:7176]
ENSG00000103196	39.3131	2.30803	0.000210975	0.0109227	CRISPLD2	cysteine-rich secretory protein LCCL domain containing 2 [Source:HGNC Symbol;Acc:25248]
ENSG00000120875	21.1067	2.27807	0.00192882	0.0627149	DUSP4	dual specificity phosphatase 4 [Source:HGNC Symbol;Acc:3070]
ENSG00000143546	1980.18	2.26746	7.71665e-17	6.55195e-14	S100A8	S100 calcium binding protein A8 [Source:HGNC Symbol;Acc:10498]
ENSG00000103569	1080.21	2.25058	1.35978e-13	8.24674e-11	AQP9	aquaporin 9 [Source:HGNC Symbol;Acc:643]
ENSG00000119917	1027.74	2.21613	0.00143599	0.0499694	IFIT3	interferon-induced protein with tetratricopeptide repeats 3 [Source:HGNC Symbol;Acc:5411]
ENSG00000182326	416.407	2.19816	5.33172e-18	5.22344e-15	C1S	complement component 1, s subcomponent [Source:HGNC Symbol;Acc:1247]
ENSG00000029153	118.4	2.17467	7.85464e-07	0.000111152	ARNTL2	aryl hydrocarbon receptor nuclear translocator-like 2 [Source:HGNC Symbol;Acc:18984]
ENSG00000242048	86.6591	2.14136	0.00014469	0.00822664	RP13-452N2.1
ENSG00000115415	5487.54	2.14087	1.6135e-19	1.71246e-16	STAT1	signal transducer and activator of transcription 1, 91kDa [Source:HGNC Symbol;Acc:11362]
ENSG00000186431	54.709	2.12181	0.000659982	0.0266842	FCAR	Fc fragment of IgA, receptor for [Source:HGNC Symbol;Acc:3608]
ENSG00000187608	1161.79	2.11609	6.63929e-13	3.52325e-10	ISG15	ISG15 ubiquitin-like modifier [Source:HGNC Symbol;Acc:4053]
ENSG00000107130	209.183	2.10179	5.67501e-11	2.19021e-08	NCS1	neuronal calcium sensor 1 [Source:HGNC Symbol;Acc:3953]
ENSG00000104951	5394.61	2.09191	8.18172e-18	7.44303e-15	IL4I1	interleukin 4 induced 1 [Source:HGNC Symbol;Acc:19094]
ENSG00000135114	159.786	2.07095	7.5891e-09	2.05648e-06	OASL	2'-5'-oligoadenylate synthetase-like [Source:HGNC Symbol;Acc:8090]
ENSG00000242258	23.6443	2.07092	0.00330901	0.0938609	LINC00996	long intergenic non-protein coding RNA 996 [Source:HGNC Symbol;Acc:27800]
ENSG00000196781	30.4581	2.03942	0.00237352	0.0724778	TLE1	transducin-like enhancer of split 1 (E(sp1) homolog, Drosophila) [Source:HGNC Symbol;Acc:11837]
ENSG00000117228	536.992	2.00253	6.80665e-11	2.54969e-08	GBP1	guanylate binding protein 1, interferon-inducible [Source:HGNC Symbol;Acc:4182]
ENSG00000108691	7698.79	1.96362	0.000930985	0.0352888	CCL2	chemokine (C-C motif) ligand 2 [Source:HGNC Symbol;Acc:10618]
ENSG00000134326	423.71	1.95485	7.45135e-09	2.05648e-06	CMPK2	cytidine monophosphate (UMP-CMP) kinase 2, mitochondrial [Source:HGNC Symbol;Acc:27015]
ENSG00000104783	532.169	1.92948	6.51093e-08	1.27574e-05	KCNN4	potassium intermediate/small conductance calcium-activated channel, subfamily N, member 4 [Source:HGNC Symbol;Acc:6293]
ENSG00000186827	63.0127	1.92701	0.000296169	0.0144449	TNFRSF4	tumor necrosis factor receptor superfamily, member 4 [Source:HGNC Symbol;Acc:11918]
ENSG00000131979	179.74	1.92273	8.49816e-07	0.000118937	GCH1	GTP cyclohydrolase 1 [Source:HGNC Symbol;Acc:4193]
ENSG00000100116	44.5405	1.9118	0.000237212	0.0119886	GCAT	glycine C-acetyltransferase [Source:HGNC Symbol;Acc:4188]
ENSG00000196878	376.278	1.89582	1.20647e-10	4.26824e-08	LAMB3	laminin, beta 3 [Source:HGNC Symbol;Acc:6490]
ENSG00000184371	835.375	1.89109	2.03332e-13	1.17711e-10	CSF1	colony stimulating factor 1 (macrophage) [Source:HGNC Symbol;Acc:2432]
ENSG00000140511	45.2433	1.83042	0.00100482	0.0373102	HAPLN3	hyaluronan and proteoglycan link protein 3 [Source:HGNC Symbol;Acc:21446]
ENSG00000167077	208.701	1.81671	1.74335e-07	3.04154e-05	MEI1	meiosis inhibitor 1 [Source:HGNC Symbol;Acc:28613]
ENSG00000120885	46.5207	1.80761	0.00338805	0.0950445	CLU	clusterin [Source:HGNC Symbol;Acc:2095]
ENSG00000139318	924.995	1.80452	3.02222e-11	1.37468e-08	DUSP6	dual specificity phosphatase 6 [Source:HGNC Symbol;Acc:3072]
ENSG00000118242	185.1	1.79036	2.0044e-08	4.64147e-06	MREG	melanoregulin [Source:HGNC Symbol;Acc:25478]
ENSG00000075213	41.2082	1.78644	0.00138227	0.0486314	SEMA3A	sema domain, immunoglobulin domain (Ig), short basic domain, secreted, (semaphorin) 3A [Source:HGNC Symbol;Acc:10723]
ENSG00000244405	395.032	1.78551	1.63297e-06	0.000205915	ETV5	ets variant 5 [Source:HGNC Symbol;Acc:3494]
ENSG00000197208	40.6798	1.76977	0.000799777	0.0312453	SLC22A4	solute carrier family 22 (organic cation/zwitterion transporter), member 4 [Source:HGNC Symbol;Acc:10968]
ENSG00000142173	436.802	1.74267	4.44668e-08	9.28407e-06	COL6A2	collagen, type VI, alpha 2 [Source:HGNC Symbol;Acc:2212]
ENSG00000132530	445.171	1.73508	1.8701e-08	4.4613e-06	XAF1	XIAP associated factor 1 [Source:HGNC Symbol;Acc:30932]
ENSG00000143217	152.088	1.72051	2.29659e-07	3.79862e-05	PVRL4	poliovirus receptor-related 4 [Source:HGNC Symbol;Acc:19688]
ENSG00000130589	270.353	1.7011	3.62488e-06	0.000405451	HELZ2	helicase with zinc finger 2, transcriptional coactivator [Source:HGNC Symbol;Acc:30021]
ENSG00000158457	852.241	1.69854	4.434e-11	1.80594e-08	TSPAN33	tetraspanin 33 [Source:HGNC Symbol;Acc:28743]
ENSG00000007264	387.269	1.6861	5.67937e-09	1.60739e-06	MATK	megakaryocyte-associated tyrosine kinase [Source:HGNC Symbol;Acc:6906]
ENSG00000170017	691.507	1.68295	3.27121e-11	1.43663e-08	ALCAM	activated leukocyte cell adhesion molecule [Source:HGNC Symbol;Acc:400]
ENSG00000166689	76.335	1.65619	0.000248797	0.0124751	PLEKHA7	pleckstrin homology domain containing, family A member 7 [Source:HGNC Symbol;Acc:27049]
ENSG00000132003	128.359	1.63684	0.000376085	0.0174811	ZSWIM4	zinc finger, SWIM-type containing 4 [Source:HGNC Symbol;Acc:25704]
ENSG00000161570	795.011	1.62053	2.6221e-06	0.000314247	CCL5	chemokine (C-C motif) ligand 5 [Source:HGNC Symbol;Acc:10632]
ENSG00000085733	141.244	1.61978	1.39334e-05	0.0011995	CTTN	cortactin [Source:HGNC Symbol;Acc:3338]
ENSG00000184221	78.9789	1.6185	0.000843803	0.0325657	OLIG1	oligodendrocyte transcription factor 1 [Source:HGNC Symbol;Acc:16983]
ENSG00000134470	118.783	1.61445	7.68241e-05	0.00504346	IL15RA	interleukin 15 receptor, alpha [Source:HGNC Symbol;Acc:5978]
ENSG00000004468	266.486	1.61357	3.6473e-06	0.000405451	CD38	CD38 molecule [Source:HGNC Symbol;Acc:1667]
ENSG00000115828	338.462	1.58693	5.45263e-08	1.10755e-05	QPCT	glutaminyl-peptide cyclotransferase [Source:HGNC Symbol;Acc:9753]
ENSG00000111424	403.639	1.58685	8.93376e-06	0.000868552	VDR	vitamin D (1,25- dihydroxyvitamin D3) receptor [Source:HGNC Symbol;Acc:12679]
ENSG00000136689	298.868	1.56724	1.52591e-06	0.000195288	IL1RN	interleukin 1 receptor antagonist [Source:HGNC Symbol;Acc:6000]
ENSG00000086300	972.211	1.55044	3.66103e-06	0.000405451	SNX10	sorting nexin 10 [Source:HGNC Symbol;Acc:14974]
ENSG00000008394	823.092	1.52218	1.59852e-08	3.9919e-06	MGST1	microsomal glutathione S-transferase 1 [Source:HGNC Symbol;Acc:7061]
ENSG00000179294	117.891	1.52038	0.000209687	0.0109003	C17orf96	chromosome 17 open reading frame 96 [Source:HGNC Symbol;Acc:34493]
ENSG00000115590	167.233	1.50654	2.12322e-05	0.00166922	IL1R2	interleukin 1 receptor, type II [Source:HGNC Symbol;Acc:5994]
ENSG00000100911	2601.51	1.50244	5.46299e-12	2.61241e-09	PSME2	proteasome (prosome, macropain) activator subunit 2 (PA28 beta) [Source:HGNC Symbol;Acc:9569]
ENSG00000099985	121.621	1.50102	0.000609334	0.0249533	OSM	oncostatin M [Source:HGNC Symbol;Acc:8506]
ENSG00000189221	201.784	1.49984	2.71388e-06	0.000320036	MAOA	monoamine oxidase A [Source:HGNC Symbol;Acc:6833]
ENSG00000175445	474.355	1.49886	9.77396e-06	0.000928891	LPL	lipoprotein lipase [Source:HGNC Symbol;Acc:6677]
ENSG00000139178	170.172	1.45924	0.000497581	0.0216287	C1RL	complement component 1, r subcomponent-like [Source:HGNC Symbol;Acc:21265]
ENSG00000198959	311.221	1.4383	4.19656e-06	0.000452944	TGM2	transglutaminase 2 [Source:HGNC Symbol;Acc:11778]
ENSG00000137628	285.42	1.43702	3.75234e-06	0.000411981	DDX60	DEAD (Asp-Glu-Ala-Asp) box polypeptide 60 [Source:HGNC Symbol;Acc:25942]
ENSG00000142156	908.124	1.43432	1.37382e-07	2.46437e-05	COL6A1	collagen, type VI, alpha 1 [Source:HGNC Symbol;Acc:2211]
ENSG00000176170	631.755	1.42209	1.33708e-07	2.46437e-05	SPHK1	sphingosine kinase 1 [Source:HGNC Symbol;Acc:11240]
ENSG00000138119	969.714	1.42108	1.29935e-07	2.43361e-05	MYOF	myoferlin [Source:HGNC Symbol;Acc:3656]
ENSG00000074181	78.4926	1.42083	0.00286087	0.0831874	NOTCH3	notch 3 [Source:HGNC Symbol;Acc:7883]
ENSG00000184979	167.914	1.41818	0.000790134	0.0310591	USP18	ubiquitin specific peptidase 18 [Source:HGNC Symbol;Acc:12616]
ENSG00000126262	103.722	1.41465	0.00016027	0.00891356	FFAR2	free fatty acid receptor 2 [Source:HGNC Symbol;Acc:4501]
ENSG00000166825	9272.87	1.40601	3.75716e-11	1.59504e-08	ANPEP	alanyl (membrane) aminopeptidase [Source:HGNC Symbol;Acc:500]
ENSG00000139567	179.636	1.3887	1.75928e-05	0.00141812	ACVRL1	activin A receptor type II-like 1 [Source:HGNC Symbol;Acc:175]
ENSG00000139970	287.35	1.37734	1.43031e-05	0.00120985	RTN1	reticulon 1 [Source:HGNC Symbol;Acc:10467]
ENSG00000154310	473.359	1.37632	7.18072e-05	0.00476321	TNIK	TRAF2 and NCK interacting kinase [Source:HGNC Symbol;Acc:30765]
ENSG00000147168	2528.06	1.36873	1.46035e-09	4.53634e-07	IL2RG	interleukin 2 receptor, gamma [Source:HGNC Symbol;Acc:6010]
ENSG00000168062	199.024	1.36151	1.01059e-05	0.000940514	BATF2	basic leucine zipper transcription factor, ATF-like 2 [Source:HGNC Symbol;Acc:25163]
ENSG00000185507	757.36	1.35414	5.15432e-07	7.72299e-05	IRF7	interferon regulatory factor 7 [Source:HGNC Symbol;Acc:6122]
ENSG00000158270	179.43	1.34821	7.03849e-05	0.00471801	COLEC12	collectin sub-family member 12 [Source:HGNC Symbol;Acc:16016]
ENSG00000133106	1211.21	1.32982	6.01972e-06	0.000613337	EPSTI1	epithelial stromal interaction 1 (breast) [Source:HGNC Symbol;Acc:16465]
ENSG00000140479	89.4027	1.32716	0.00200253	0.0645676	PCSK6	proprotein convertase subtilisin/kexin type 6 [Source:HGNC Symbol;Acc:8569]
ENSG00000100767	98.9453	1.32544	0.000360846	0.0169584	PAPLN	papilin, proteoglycan-like sulfated glycoprotein [Source:HGNC Symbol;Acc:19262]
ENSG00000025434	1861.21	1.31532	9.84613e-06	0.000928891	NR1H3	nuclear receptor subfamily 1, group H, member 3 [Source:HGNC Symbol;Acc:7966]
ENSG00000125730	5777.59	1.29123	8.43994e-09	2.2394e-06	C3	complement component 3 [Source:HGNC Symbol;Acc:1318]
ENSG00000101017	1077.25	1.28978	0.000144354	0.00822664	CD40	CD40 molecule, TNF receptor superfamily member 5 [Source:HGNC Symbol;Acc:11919]
ENSG00000177409	432.139	1.2804	1.29234e-06	0.000173256	SAMD9L	sterile alpha motif domain containing 9-like [Source:HGNC Symbol;Acc:1349]
ENSG00000025708	6842.89	1.27854	4.14393e-10	1.42641e-07	TYMP	thymidine phosphorylase [Source:HGNC Symbol;Acc:3148]
ENSG00000137965	504.149	1.27268	0.000231518	0.0118182	IFI44	interferon-induced protein 44 [Source:HGNC Symbol;Acc:16938]
ENSG00000026508	15406.6	1.272	1.31132e-05	0.0011439	CD44	CD44 molecule (Indian blood group) [Source:HGNC Symbol;Acc:1681]
ENSG00000037897	201.035	1.26945	6.81935e-05	0.00461975	METTL1	methyltransferase like 1 [Source:HGNC Symbol;Acc:7030]
ENSG00000198369	131.59	1.26833	0.0017689	0.0586685	SPRED2	sprouty-related, EVH1 domain containing 2 [Source:HGNC Symbol;Acc:17722]
ENSG00000148926	511.404	1.25667	0.00045888	0.0203634	ADM	adrenomedullin [Source:HGNC Symbol;Acc:259]
ENSG00000165168	34367	1.24121	1.80927e-08	4.43132e-06	CYBB	cytochrome b-245, beta polypeptide [Source:HGNC Symbol;Acc:2578]
ENSG00000068079	1521.94	1.23461	2.08431e-07	3.53944e-05	IFI35	interferon-induced protein 35 [Source:HGNC Symbol;Acc:5399]
ENSG00000183486	1364.64	1.23455	0.000150841	0.00853825	MX2	myxovirus (influenza virus) resistance 2 (mouse) [Source:HGNC Symbol;Acc:7533]
ENSG00000018280	3036.05	1.2312	4.25771e-09	1.26107e-06	SLC11A1	solute carrier family 11 (proton-coupled divalent metal ion transporter), member 1 [Source:HGNC Symbol;Acc:10907]
ENSG00000138080	576.827	1.21706	4.21523e-07	6.3911e-05	EMILIN1	elastin microfibril interfacer 1 [Source:HGNC Symbol;Acc:19880]
ENSG00000138642	156.631	1.21183	0.000515767	0.0221172	HERC6	HECT and RLD domain containing E3 ubiquitin protein ligase family member 6 [Source:HGNC Symbol;Acc:26072]
ENSG00000158234	80.1256	1.20785	0.00230775	0.0716866	FAIM	Fas apoptotic inhibitory molecule [Source:HGNC Symbol;Acc:18703]
ENSG00000137710	1770.13	1.20382	9.52116e-06	0.000911741	RDX	radixin [Source:HGNC Symbol;Acc:9944]
ENSG00000128284	532.05	1.19894	0.0010143	0.0375526	APOL3	apolipoprotein L, 3 [Source:HGNC Symbol;Acc:14868]
ENSG00000169136	2757.92	1.18866	0.00013171	0.00769474	ATF5	activating transcription factor 5 [Source:HGNC Symbol;Acc:790]
ENSG00000117009	549.906	1.18486	0.000229276	0.0117745	KMO	kynurenine 3-monooxygenase (kynurenine 3-hydroxylase) [Source:HGNC Symbol;Acc:6381]
ENSG00000055332	456.515	1.1846	5.92792e-05	0.00408097	EIF2AK2	eukaryotic translation initiation factor 2-alpha kinase 2 [Source:HGNC Symbol;Acc:9437]
ENSG00000162745	2970.98	1.17625	1.63221e-05	0.00133255	OLFML2B	olfactomedin-like 2B [Source:HGNC Symbol;Acc:24558]
ENSG00000139289	140.301	1.17305	0.000639754	0.0259488	PHLDA1	pleckstrin homology-like domain, family A, member 1 [Source:HGNC Symbol;Acc:8933]
ENSG00000157227	16351.3	1.16971	0.000122381	0.0072495	MMP14	matrix metallopeptidase 14 (membrane-inserted) [Source:HGNC Symbol;Acc:7160]
ENSG00000128383	137.097	1.16863	0.00159365	0.0539806	APOBEC3A	apolipoprotein B mRNA editing enzyme, catalytic polypeptide-like 3A [Source:HGNC Symbol;Acc:17343]
ENSG00000107201	350.131	1.1515	1.05838e-05	0.000969752	DDX58	DEAD (Asp-Glu-Ala-Asp) box polypeptide 58 [Source:HGNC Symbol;Acc:19102]
ENSG00000166068	635.236	1.14731	0.000528564	0.0223648	SPRED1	sprouty-related, EVH1 domain containing 1 [Source:HGNC Symbol;Acc:20249]
ENSG00000154229	140.005	1.14668	0.002602	0.0772472	PRKCA	protein kinase C, alpha [Source:HGNC Symbol;Acc:9393]
ENSG00000114737	406.577	1.14395	0.000233238	0.0118348	CISH	cytokine inducible SH2-containing protein [Source:HGNC Symbol;Acc:1984]
ENSG00000204267	512.82	1.14138	3.55187e-06	0.000403898	TAP2	transporter 2, ATP-binding cassette, sub-family B (MDR/TAP) [Source:HGNC Symbol;Acc:44]
ENSG00000163220	12347.3	1.1394	4.41457e-06	0.000469669	S100A9	S100 calcium binding protein A9 [Source:HGNC Symbol;Acc:10499]
ENSG00000058091	182.036	1.13894	0.00149442	0.0514403	CDK14	cyclin-dependent kinase 14 [Source:HGNC Symbol;Acc:8883]
ENSG00000188313	1372.05	1.1366	1.96172e-07	3.37628e-05	PLSCR1	phospholipid scramblase 1 [Source:HGNC Symbol;Acc:9092]
ENSG00000143466	756.839	1.13583	0.000140974	0.00819839	IKBKE	inhibitor of kappa light polypeptide gene enhancer in B-cells, kinase epsilon [Source:HGNC Symbol;Acc:14552]
ENSG00000188786	510.04	1.13453	0.000418868	0.0190525	MTF1	metal-regulatory transcription factor 1 [Source:HGNC Symbol;Acc:7428]
ENSG00000104972	1284.38	1.13134	2.62517e-05	0.00196672	LILRB1	leukocyte immunoglobulin-like receptor, subfamily B (with TM and ITIM domains), member 1 [Source:HGNC Symbol;Acc:6605]
ENSG00000148180	11543.5	1.11487	3.48785e-08	7.79321e-06	GSN	gelsolin [Source:HGNC Symbol;Acc:4620]
ENSG00000224596	144.786	1.10871	0.000994642	0.0370402	ZMIZ1-AS1	ZMIZ1 antisense RNA 1 [Source:HGNC Symbol;Acc:27433]
ENSG00000175352	164.32	1.09916	0.000539495	0.0225279	NRIP3	nuclear receptor interacting protein 3 [Source:HGNC Symbol;Acc:1167]
ENSG00000183023	353.792	1.09687	0.000793035	0.0310772	SLC8A1	solute carrier family 8 (sodium/calcium exchanger), member 1 [Source:HGNC Symbol;Acc:11068]
ENSG00000154451	265.106	1.09543	0.00221261	0.069752	GBP5	guanylate binding protein 5 [Source:HGNC Symbol;Acc:19895]
ENSG00000142512	1448.22	1.09527	3.80599e-07	5.98433e-05	SIGLEC10	sialic acid binding Ig-like lectin 10 [Source:HGNC Symbol;Acc:15620]
ENSG00000170866	619.991	1.08099	1.12156e-05	0.00100695	LILRA3	leukocyte immunoglobulin-like receptor, subfamily A (without TM domain), member 3 [Source:HGNC Symbol;Acc:6604]
ENSG00000197142	1176.49	1.07682	0.000156868	0.00876259	ACSL5	acyl-CoA synthetase long-chain family member 5 [Source:HGNC Symbol;Acc:16526]
ENSG00000143924	717.759	1.07384	0.00019773	0.0104369	EML4	echinoderm microtubule associated protein like 4 [Source:HGNC Symbol;Acc:1316]
ENSG00000140105	3705.39	1.07132	0.000243442	0.0122549	WARS	tryptophanyl-tRNA synthetase [Source:HGNC Symbol;Acc:12729]
ENSG00000085117	2050.69	1.06835	0.000106578	0.00658922	CD82	CD82 molecule [Source:HGNC Symbol;Acc:6210]
ENSG00000050344	325.441	1.06364	0.0024661	0.0746039	NFE2L3	nuclear factor, erythroid 2-like 3 [Source:HGNC Symbol;Acc:7783]
ENSG00000011422	3737.58	1.05977	0.000189344	0.0100479	PLAUR	plasminogen activator, urokinase receptor [Source:HGNC Symbol;Acc:9053]
ENSG00000115107	1327.49	1.05619	2.60938e-05	0.00196645	STEAP3	STEAP family member 3, metalloreductase [Source:HGNC Symbol;Acc:24592]
ENSG00000136960	141.269	1.05286	0.00258995	0.0772455	ENPP2	ectonucleotide pyrophosphatase/phosphodiesterase 2 [Source:HGNC Symbol;Acc:3357]
ENSG00000120708	25684.2	1.05014	1.33876e-06	0.000177609	TGFBI	transforming growth factor, beta-induced, 68kDa [Source:HGNC Symbol;Acc:11771]
ENSG00000165140	3374.36	1.04273	4.67761e-06	0.000492347	FBP1	fructose-1,6-bisphosphatase 1 [Source:HGNC Symbol;Acc:3606]
ENSG00000059378	1686.6	1.0417	1.16077e-06	0.000157273	PARP12	poly (ADP-ribose) polymerase family, member 12 [Source:HGNC Symbol;Acc:21919]
ENSG00000168394	1869.61	1.04046	1.73716e-06	0.0002148	TAP1	transporter 1, ATP-binding cassette, sub-family B (MDR/TAP) [Source:HGNC Symbol;Acc:43]
ENSG00000162493	494.16	1.03724	0.00124074	0.0447652	PDPN	podoplanin [Source:HGNC Symbol;Acc:29602]
ENSG00000139626	330.509	1.02411	0.00124901	0.0448097	ITGB7	integrin, beta 7 [Source:HGNC Symbol;Acc:6162]
ENSG00000115267	735.162	1.02271	8.1384e-06	0.000809234	IFIH1	interferon induced with helicase C domain 1 [Source:HGNC Symbol;Acc:18873]
ENSG00000170385	1623.82	1.02167	5.3675e-05	0.00375607	SLC30A1	solute carrier family 30 (zinc transporter), member 1 [Source:HGNC Symbol;Acc:11012]
ENSG00000140379	688.215	1.01429	0.000110361	0.00678914	BCL2A1	BCL2-related protein A1 [Source:HGNC Symbol;Acc:991]
ENSG00000171115	496.219	1.00761	0.000176136	0.0095866	GIMAP8	GTPase, IMAP family member 8 [Source:HGNC Symbol;Acc:21792]
ENSG00000103522	180.949	1.00339	0.00195176	0.063251	IL21R	interleukin 21 receptor [Source:HGNC Symbol;Acc:6006]
ENSG00000254087	4362.12	1.00303	0.000181082	0.00975562	LYN	v-yes-1 Yamaguchi sarcoma viral related oncogene homolog [Source:HGNC Symbol;Acc:6735]
ENSG00000168899	270.894	0.996457	0.000663032	0.0267087	VAMP5	vesicle-associated membrane protein 5 [Source:HGNC Symbol;Acc:12646]
ENSG00000095303	1174.54	0.986491	2.00119e-05	0.00158305	PTGS1	prostaglandin-endoperoxide synthase 1 (prostaglandin G/H synthase and cyclooxygenase) [Source:HGNC Symbol;Acc:9604]
ENSG00000090339	2220.17	0.977942	0.00229363	0.0715682	ICAM1	intercellular adhesion molecule 1 [Source:HGNC Symbol;Acc:5344]
ENSG00000196923	916.909	0.977623	1.43442e-05	0.00120985	PDLIM7	PDZ and LIM domain 7 (enigma) [Source:HGNC Symbol;Acc:22958]
ENSG00000128340	1137.8	0.973944	1.1227e-05	0.00100695	RAC2	ras-related C3 botulinum toxin substrate 2 (rho family, small GTP binding protein Rac2) [Source:HGNC Symbol;Acc:9802]
ENSG00000095209	369.11	0.972644	0.00071911	0.0285314	TMEM38B	transmembrane protein 38B [Source:HGNC Symbol;Acc:25535]
ENSG00000122694	2596.07	0.970236	3.07979e-05	0.00224138	GLIPR2	GLI pathogenesis-related 2 [Source:HGNC Symbol;Acc:18007]
ENSG00000134575	5835.94	0.967414	0.000106039	0.00658788	ACP2	acid phosphatase 2, lysosomal [Source:HGNC Symbol;Acc:123]
ENSG00000079215	3795.28	0.961023	2.37493e-05	0.00181952	SLC1A3	solute carrier family 1 (glial high affinity glutamate transporter), member 3 [Source:HGNC Symbol;Acc:10941]
ENSG00000160883	2609.29	0.959784	2.27166e-05	0.00177496	HK3	hexokinase 3 (white cell) [Source:HGNC Symbol;Acc:4925]
ENSG00000102804	833.829	0.95821	0.00317536	0.0912898	TSC22D1	TSC22 domain family, member 1 [Source:HGNC Symbol;Acc:16826]
ENSG00000188157	2997.67	0.957334	1.46673e-05	0.00122897	AGRN	agrin [Source:HGNC Symbol;Acc:329]
ENSG00000158714	7146.18	0.950744	2.38583e-05	0.00181952	SLAMF8	SLAM family member 8 [Source:HGNC Symbol;Acc:21391]
ENSG00000138496	1091.88	0.947606	0.000297155	0.0144449	PARP9	poly (ADP-ribose) polymerase family, member 9 [Source:HGNC Symbol;Acc:24118]
ENSG00000129667	1780.25	0.942954	0.000388133	0.0179755	RHBDF2	rhomboid 5 homolog 2 (Drosophila) [Source:HGNC Symbol;Acc:20788]
ENSG00000198805	293.166	0.941325	0.000442445	0.0197719	PNP	purine nucleoside phosphorylase [Source:HGNC Symbol;Acc:7892]
ENSG00000135047	41034.1	0.940108	9.08248e-06	0.000876322	CTSL	cathepsin L [Source:HGNC Symbol;Acc:2537]
ENSG00000240065	1106.65	0.940071	8.40535e-05	0.00546176	PSMB9	proteasome (prosome, macropain) subunit, beta type, 9 [Source:HGNC Symbol;Acc:9546]
ENSG00000140391	2259.82	0.931731	0.000173106	0.00954403	TSPAN3	tetraspanin 3 [Source:HGNC Symbol;Acc:17752]
ENSG00000136048	2455.92	0.928785	0.00154057	0.0526023	DRAM1	DNA-damage regulated autophagy modulator 1 [Source:HGNC Symbol;Acc:25645]
ENSG00000002549	3913.16	0.923246	4.98699e-06	0.000516376	LAP3	leucine aminopeptidase 3 [Source:HGNC Symbol;Acc:18449]
ENSG00000103855	1390.22	0.920396	3.67271e-05	0.00265771	CD276	CD276 molecule [Source:HGNC Symbol;Acc:19137]
ENSG00000145685	8870.35	0.915702	2.29735e-05	0.00178409	LHFPL2	lipoma HMGIC fusion partner-like 2 [Source:HGNC Symbol;Acc:6588]
ENSG00000151948	250.349	0.91549	0.00097351	0.0367912	GLT1D1	glycosyltransferase 1 domain containing 1 [Source:HGNC Symbol;Acc:26483]
ENSG00000143851	225.159	0.903041	0.00168075	0.0563316	PTPN7	protein tyrosine phosphatase, non-receptor type 7 [Source:HGNC Symbol;Acc:9659]
ENSG00000122729	1216.87	0.885768	0.00348521	0.0969163	ACO1	aconitase 1, soluble [Source:HGNC Symbol;Acc:117]
ENSG00000052749	371.099	0.873353	0.00211314	0.0676204	RRP12	ribosomal RNA processing 12 homolog (S. cerevisiae) [Source:HGNC Symbol;Acc:29100]
ENSG00000134028	12874.6	0.865481	1.96924e-05	0.00156752	ADAMDEC1	ADAM-like, decysin 1 [Source:HGNC Symbol;Acc:16299]
ENSG00000113161	984.047	0.864762	0.000531804	0.0223752	HMGCR	3-hydroxy-3-methylglutaryl-CoA reductase [Source:HGNC Symbol;Acc:5006]
ENSG00000160285	2012.6	0.861624	0.000528098	0.0223648	LSS	lanosterol synthase (2,3-oxidosqualene-lanosterol cyclase) [Source:HGNC Symbol;Acc:6708]
ENSG00000136830	2518.54	0.861558	0.000389995	0.0179963	FAM129B	family with sequence similarity 129, member B [Source:HGNC Symbol;Acc:25282]
ENSG00000135899	529.28	0.859371	0.00167115	0.0561578	SP110	SP110 nuclear body protein [Source:HGNC Symbol;Acc:5401]
ENSG00000116133	2483.43	0.85655	0.00102621	0.0378835	DHCR24	24-dehydrocholesterol reductase [Source:HGNC Symbol;Acc:2859]
ENSG00000162734	5846.25	0.854398	2.81545e-05	0.00208474	PEA15	phosphoprotein enriched in astrocytes 15 [Source:HGNC Symbol;Acc:8822]
ENSG00000156535	341.456	0.847582	0.00212375	0.0677897	CD109	CD109 molecule [Source:HGNC Symbol;Acc:21685]
ENSG00000196924	28034.4	0.847142	0.000220845	0.0113874	FLNA	filamin A, alpha [Source:HGNC Symbol;Acc:3754]
ENSG00000146232	2460.82	0.846226	0.000854744	0.0327892	NFKBIE	nuclear factor of kappa light polypeptide gene enhancer in B-cells inhibitor, epsilon [Source:HGNC Symbol;Acc:7799]
ENSG00000169896	6914.37	0.84356	0.000102568	0.00646687	ITGAM	integrin, alpha M (complement component 3 receptor 3 subunit) [Source:HGNC Symbol;Acc:6149]
ENSG00000160211	4747.75	0.842684	4.34343e-05	0.00307322	G6PD	glucose-6-phosphate dehydrogenase [Source:HGNC Symbol;Acc:4057]
ENSG00000197646	447.589	0.838388	0.000985893	0.0369304	PDCD1LG2	programmed cell death 1 ligand 2 [Source:HGNC Symbol;Acc:18731]
ENSG00000005844	2601.91	0.834269	0.000118437	0.00711518	ITGAL	integrin, alpha L (antigen CD11A (p180), lymphocyte function-associated antigen 1; alpha polypeptide) [Source:HGNC Symbol;Acc:6148]
ENSG00000151651	1657.81	0.831865	8.89694e-05	0.00575185	ADAM8	ADAM metallopeptidase domain 8 [Source:HGNC Symbol;Acc:215]
ENSG00000097021	395.578	0.829032	0.00215359	0.0683994	ACOT7	acyl-CoA thioesterase 7 [Source:HGNC Symbol;Acc:24157]
ENSG00000099250	2546.71	0.817849	0.000831272	0.0322777	NRP1	neuropilin 1 [Source:HGNC Symbol;Acc:8004]
ENSG00000102760	421.496	0.813323	0.00146018	0.0505348	RGCC	regulator of cell cycle [Source:HGNC Symbol;Acc:20369]
ENSG00000100079	1111	0.813029	0.0029641	0.0859927	LGALS2	lectin, galactoside-binding, soluble, 2 [Source:HGNC Symbol;Acc:6562]
ENSG00000108771	574.296	0.808775	0.00269935	0.0792141	DHX58	DEXH (Asp-Glu-X-His) box polypeptide 58 [Source:HGNC Symbol;Acc:29517]
ENSG00000143554	593.091	0.80174	0.000767529	0.0303579	SLC27A3	solute carrier family 27 (fatty acid transporter), member 3 [Source:HGNC Symbol;Acc:10997]
ENSG00000104998	699.41	0.798168	0.000532897	0.0223752	IL27RA	interleukin 27 receptor, alpha [Source:HGNC Symbol;Acc:17290]
ENSG00000136490	1302.89	0.796204	0.000314192	0.0151574	LIMD2	LIM domain containing 2 [Source:HGNC Symbol;Acc:28142]
ENSG00000100342	457.679	0.791862	0.0012929	0.0458675	APOL1	apolipoprotein L, 1 [Source:HGNC Symbol;Acc:618]
ENSG00000149177	1001.89	0.779533	0.00335981	0.0946693	PTPRJ	protein tyrosine phosphatase, receptor type, J [Source:HGNC Symbol;Acc:9673]
ENSG00000023330	1863.56	0.774054	0.00164968	0.0557303	ALAS1	aminolevulinate, delta-, synthase 1 [Source:HGNC Symbol;Acc:396]
ENSG00000140859	687.405	0.767648	0.00126993	0.0453049	KIFC3	kinesin family member C3 [Source:HGNC Symbol;Acc:6326]
ENSG00000186818	11946.9	0.763495	0.000445746	0.0198497	LILRB4	leukocyte immunoglobulin-like receptor, subfamily B (with TM and ITIM domains), member 4 [Source:HGNC Symbol;Acc:6608]
ENSG00000116701	13373.3	0.755364	0.000499932	0.0216569	NCF2	neutrophil cytosolic factor 2 [Source:HGNC Symbol;Acc:7661]
ENSG00000122862	6600.53	0.753345	0.000176059	0.0095866	SRGN	serglycin [Source:HGNC Symbol;Acc:9361]
ENSG00000071246	861.857	0.753208	0.00300834	0.0870778	VASH1	vasohibin 1 [Source:HGNC Symbol;Acc:19964]
ENSG00000077232	1331.64	0.733327	0.000850174	0.0327124	DNAJC10	DnaJ (Hsp40) homolog, subfamily C, member 10 [Source:HGNC Symbol;Acc:24637]
ENSG00000178685	1496.08	0.730065	0.000635624	0.0258997	PARP10	poly (ADP-ribose) polymerase family, member 10 [Source:HGNC Symbol;Acc:25895]
ENSG00000137767	1982.65	0.710768	0.00261161	0.0773524	SQRDL	sulfide quinone reductase-like (yeast) [Source:HGNC Symbol;Acc:20390]
ENSG00000138801	1365.98	0.702019	0.00156391	0.0531147	PAPSS1	3'-phosphoadenosine 5'-phosphosulfate synthase 1 [Source:HGNC Symbol;Acc:8603]
ENSG00000177663	2377.49	0.701665	0.00250721	0.0755812	IL17RA	interleukin 17 receptor A [Source:HGNC Symbol;Acc:5985]
ENSG00000138760	8419.88	0.690341	0.000883052	0.0336723	SCARB2	scavenger receptor class B, member 2 [Source:HGNC Symbol;Acc:1665]
ENSG00000106683	3137.07	0.684514	0.00228304	0.0714418	LIMK1	LIM domain kinase 1 [Source:HGNC Symbol;Acc:6613]
ENSG00000176014	1257.92	0.6824	0.001433	0.0499694	TUBB6	tubulin, beta 6 class V [Source:HGNC Symbol;Acc:20776]
ENSG00000174307	844.108	0.676326	0.00340409	0.0952847	PHLDA3	pleckstrin homology-like domain, family A, member 3 [Source:HGNC Symbol;Acc:8934]
ENSG00000067225	42882.8	0.673228	0.000583386	0.0241234	PKM	pyruvate kinase, muscle [Source:HGNC Symbol;Acc:9021]
ENSG00000163840	1328.05	0.666745	0.00265127	0.0781633	DTX3L	deltex 3-like (Drosophila) [Source:HGNC Symbol;Acc:30323]
ENSG00000113140	5825.2	0.636746	0.00147726	0.0509877	SPARC	secreted protein, acidic, cysteine-rich (osteonectin) [Source:HGNC Symbol;Acc:11219]
ENSG00000131042	5119.16	0.627718	0.00232238	0.0719228	LILRB2	leukocyte immunoglobulin-like receptor, subfamily B (with TM and ITIM domains), member 2 [Source:HGNC Symbol;Acc:6606]
ENSG00000142657	13885.9	0.627631	0.00259588	0.0772455	PGD	phosphogluconate dehydrogenase [Source:HGNC Symbol;Acc:8891]
ENSG00000146070	24145.3	0.617959	0.00165765	0.0558516	PLA2G7	phospholipase A2, group VII (platelet-activating factor acetylhydrolase, plasma) [Source:HGNC Symbol;Acc:9040]
ENSG00000137309	3342.13	0.609843	0.00325789	0.0928242	HMGA1	high mobility group AT-hook 1 [Source:HGNC Symbol;Acc:5010]
ENSG00000167460	6860.2	0.602447	0.00327248	0.0930319	TPM4	tropomyosin 4 [Source:HGNC Symbol;Acc:12013]
ENSG00000170525	5586.09	-0.606644	0.00252214	0.0755812	PFKFB3	6-phosphofructo-2-kinase/fructose-2,6-biphosphatase 3 [Source:HGNC Symbol;Acc:8874]
ENSG00000197746	837364	-0.611333	0.0034496	0.0961503	PSAP	prosaposin [Source:HGNC Symbol;Acc:9498]
ENSG00000176978	11353.2	-0.639257	0.00334717	0.0945386	DPP7	dipeptidyl-peptidase 7 [Source:HGNC Symbol;Acc:14892]
ENSG00000104894	5069.21	-0.661159	0.00252193	0.0755812	CD37	CD37 molecule [Source:HGNC Symbol;Acc:1666]
ENSG00000064601	26596.7	-0.661788	0.0011904	0.0431936	CTSA	cathepsin A [Source:HGNC Symbol;Acc:9251]
ENSG00000185339	17648.4	-0.664232	0.0019303	0.0627149	TCN2	transcobalamin II [Source:HGNC Symbol;Acc:11653]
ENSG00000030582	186248	-0.674632	0.00280219	0.0820431	GRN	granulin [Source:HGNC Symbol;Acc:4601]
ENSG00000130203	170047	-0.678501	0.0023418	0.0719228	APOE	apolipoprotein E [Source:HGNC Symbol;Acc:613]
ENSG00000117984	435596	-0.682671	0.00221883	0.0697753	CTSD	cathepsin D [Source:HGNC Symbol;Acc:2529]
ENSG00000088854	1150.92	-0.684882	0.00338345	0.0950445	C20orf194	chromosome 20 open reading frame 194 [Source:HGNC Symbol;Acc:17721]
ENSG00000179889	2792.42	-0.687084	0.00144983	0.0503136	PDXDC1	pyridoxal-dependent decarboxylase domain containing 1 [Source:HGNC Symbol;Acc:28995]
ENSG00000257093	741.427	-0.695292	0.00317024	0.0912898	KIAA1147	KIAA1147 [Source:HGNC Symbol;Acc:29472]
ENSG00000064687	704.721	-0.698502	0.00263202	0.0777758	ABCA7	ATP-binding cassette, sub-family A (ABC1), member 7 [Source:HGNC Symbol;Acc:37]
ENSG00000169413	5105.08	-0.705811	0.00223361	0.0700672	RNASE6	ribonuclease, RNase A family, k6 [Source:HGNC Symbol;Acc:10048]
ENSG00000087086	2.24967e+06	-0.710497	0.00234184	0.0719228	FTL	ferritin, light polypeptide [Source:HGNC Symbol;Acc:3999]
ENSG00000153936	1027.8	-0.713024	0.00229832	0.0715682	HS2ST1	heparan sulfate 2-O-sulfotransferase 1 [Source:HGNC Symbol;Acc:5193]
ENSG00000163956	14735.5	-0.721262	0.000471014	0.0207572	LRPAP1	low density lipoprotein receptor-related protein associated protein 1 [Source:HGNC Symbol;Acc:6701]
ENSG00000087245	3326.92	-0.72718	0.000407191	0.018722	MMP2	matrix metallopeptidase 2 (gelatinase A, 72kDa gelatinase, 72kDa type IV collagenase) [Source:HGNC Symbol;Acc:7166]
ENSG00000213614	5848.03	-0.728785	0.00116092	0.0423092	HEXA	hexosaminidase A (alpha polypeptide) [Source:HGNC Symbol;Acc:4878]
ENSG00000007255	1123.93	-0.732896	0.00266966	0.0785238	TRAPPC6A	trafficking protein particle complex 6A [Source:HGNC Symbol;Acc:23069]
ENSG00000100292	33651	-0.746944	0.000542112	0.0225632	HMOX1	heme oxygenase (decycling) 1 [Source:HGNC Symbol;Acc:5013]
ENSG00000214063	8041.26	-0.749778	0.000693502	0.0276879	TSPAN4	tetraspanin 4 [Source:HGNC Symbol;Acc:11859]
ENSG00000175567	16489.7	-0.751069	0.000881952	0.0336723	UCP2	uncoupling protein 2 (mitochondrial, proton carrier) [Source:HGNC Symbol;Acc:12518]
ENSG00000101439	32291.5	-0.751994	0.000709115	0.0282228	CST3	cystatin C [Source:HGNC Symbol;Acc:2475]
ENSG00000197766	21525	-0.753925	0.000689252	0.0276048	CFD	complement factor D (adipsin) [Source:HGNC Symbol;Acc:2771]
ENSG00000171051	1505.52	-0.757455	0.00234359	0.0719228	FPR1	formyl peptide receptor 1 [Source:HGNC Symbol;Acc:3826]
ENSG00000087076	3642.85	-0.764192	0.000774117	0.0305237	HSD17B14	hydroxysteroid (17-beta) dehydrogenase 14 [Source:HGNC Symbol;Acc:23238]
ENSG00000160014	16734.3	-0.765887	0.00324393	0.0928242	CALM3	calmodulin 3 (phosphorylase kinase, delta) [Source:HGNC Symbol;Acc:1449]
ENSG00000022567	1735.42	-0.771037	0.000324033	0.0155146	SLC45A4	solute carrier family 45, member 4 [Source:HGNC Symbol;Acc:29196]
ENSG00000105472	794.554	-0.771648	0.0035414	0.0982643	CLEC11A	C-type lectin domain family 11, member A [Source:HGNC Symbol;Acc:10576]
ENSG00000102575	81431.1	-0.785948	0.000297013	0.0144449	ACP5	acid phosphatase 5, tartrate resistant [Source:HGNC Symbol;Acc:124]
ENSG00000012124	2441.96	-0.789291	0.00210539	0.0675422	CD22	CD22 molecule [Source:HGNC Symbol;Acc:1643]
ENSG00000163590	415.094	-0.789576	0.00245606	0.074477	PPM1L	protein phosphatase, Mg2+/Mn2+ dependent, 1L [Source:HGNC Symbol;Acc:16381]
ENSG00000242574	21488.5	-0.794333	0.000981481	0.0368736	HLA-DMB	major histocompatibility complex, class II, DM beta [Source:HGNC Symbol;Acc:4935]
ENSG00000156113	2824.48	-0.796502	0.000490859	0.0214095	KCNMA1	potassium large conductance calcium-activated channel, subfamily M, alpha member 1 [Source:HGNC Symbol;Acc:6284]
ENSG00000139508	1270.08	-0.797447	0.00281608	0.0822606	SLC46A3	solute carrier family 46, member 3 [Source:HGNC Symbol;Acc:27501]
ENSG00000112799	7279.51	-0.808552	0.00124491	0.0447887	LY86	lymphocyte antigen 86 [Source:HGNC Symbol;Acc:16837]
ENSG00000183779	1044.62	-0.819234	0.00236866	0.0724778	ZNF703	zinc finger protein 703 [Source:HGNC Symbol;Acc:25883]
ENSG00000143819	5563.59	-0.821472	9.1619e-05	0.00589323	EPHX1	epoxide hydrolase 1, microsomal (xenobiotic) [Source:HGNC Symbol;Acc:3401]
ENSG00000075884	501.509	-0.822558	0.00251418	0.0755812	ARHGAP15	Rho GTPase activating protein 15 [Source:HGNC Symbol;Acc:21030]
ENSG00000171777	670.644	-0.825444	0.00192238	0.0627149	RASGRP4	RAS guanyl releasing protein 4 [Source:HGNC Symbol;Acc:18958]
ENSG00000114770	1172.15	-0.827734	0.0011627	0.0423092	ABCC5	ATP-binding cassette, sub-family C (CFTR/MRP), member 5 [Source:HGNC Symbol;Acc:56]
ENSG00000125520	648.78	-0.830537	0.00238605	0.0725267	SLC2A4RG	SLC2A4 regulator [Source:HGNC Symbol;Acc:15930]
ENSG00000188060	2712.23	-0.834612	0.000168737	0.00934363	RAB42	RAB42, member RAS oncogene family [Source:HGNC Symbol;Acc:28702]
ENSG00000073060	6402.54	-0.841426	0.000822967	0.0320529	SCARB1	scavenger receptor class B, member 1 [Source:HGNC Symbol;Acc:1664]
ENSG00000114115	592.189	-0.845665	0.00172559	0.0575851	RBP1	retinol binding protein 1, cellular [Source:HGNC Symbol;Acc:9919]
ENSG00000136156	24245.6	-0.850898	9.9292e-05	0.00632291	ITM2B	integral membrane protein 2B [Source:HGNC Symbol;Acc:6174]
ENSG00000188042	1408.71	-0.870171	0.000110878	0.00678914	ARL4C	ADP-ribosylation factor-like 4C [Source:HGNC Symbol;Acc:698]
ENSG00000100060	1616.18	-0.875516	0.000501815	0.0216648	MFNG	MFNG O-fucosylpeptide 3-beta-N-acetylglucosaminyltransferase [Source:HGNC Symbol;Acc:7038]
ENSG00000170190	258.721	-0.876442	0.00181497	0.0595759	SLC16A5	solute carrier family 16 (monocarboxylate transporter), member 5 [Source:HGNC Symbol;Acc:10926]
ENSG00000171840	475.609	-0.878529	0.00109377	0.0401449	NINJ2	ninjurin 2 [Source:HGNC Symbol;Acc:7825]
ENSG00000105609	2579.72	-0.88869	0.000105364	0.00658788	LILRB5	leukocyte immunoglobulin-like receptor, subfamily B (with TM and ITIM domains), member 5 [Source:HGNC Symbol;Acc:6609]
ENSG00000106066	10643.3	-0.893591	5.79457e-05	0.00401085	CPVL	carboxypeptidase, vitellogenic-like [Source:HGNC Symbol;Acc:14399]
ENSG00000070081	543.836	-0.902692	0.000426688	0.0193392	NUCB2	nucleobindin 2 [Source:HGNC Symbol;Acc:8044]
ENSG00000165092	8426.79	-0.914445	4.31387e-05	0.00306935	ALDH1A1	aldehyde dehydrogenase 1 family, member A1 [Source:HGNC Symbol;Acc:402]
ENSG00000204257	26423	-0.916747	6.96836e-05	0.00469572	HLA-DMA	major histocompatibility complex, class II, DM alpha [Source:HGNC Symbol;Acc:4934]
ENSG00000120129	1287.04	-0.917937	0.00113535	0.0415513	DUSP1	dual specificity phosphatase 1 [Source:HGNC Symbol;Acc:3064]
ENSG00000179820	993.289	-0.918516	0.000142657	0.00822118	MYADM	myeloid-associated differentiation marker [Source:HGNC Symbol;Acc:7544]
ENSG00000135916	223.484	-0.928353	0.00172719	0.0575851	ITM2C	integral membrane protein 2C [Source:HGNC Symbol;Acc:6175]
ENSG00000131981	61368.9	-0.933561	0.000130988	0.00768786	LGALS3	lectin, galactoside-binding, soluble, 3 [Source:HGNC Symbol;Acc:6563]
ENSG00000100307	365.173	-0.942576	0.000434614	0.0195592	CBX7	chromobox homolog 7 [Source:HGNC Symbol;Acc:1557]
ENSG00000196154	10920.1	-0.942989	0.000267988	0.0132805	S100A4	S100 calcium binding protein A4 [Source:HGNC Symbol;Acc:10494]
ENSG00000122224	984.358	-0.946952	0.000990167	0.0369817	LY9	lymphocyte antigen 9 [Source:HGNC Symbol;Acc:6730]
ENSG00000167851	1696.19	-0.948083	0.00188665	0.0617697	CD300A	CD300a molecule [Source:HGNC Symbol;Acc:19319]
ENSG00000104870	44007.4	-0.948298	4.4986e-05	0.00316543	FCGRT	Fc fragment of IgG, receptor, transporter, alpha [Source:HGNC Symbol;Acc:3621]
ENSG00000176046	6078.55	-0.948558	7.0948e-05	0.00473086	NUPR1	nuclear protein, transcriptional regulator, 1 [Source:HGNC Symbol;Acc:29990]
ENSG00000089327	12657.4	-0.953348	0.000114916	0.00693637	FXYD5	FXYD domain containing ion transport regulator 5 [Source:HGNC Symbol;Acc:4029]
ENSG00000071967	1381.49	-0.954432	0.0004155	0.018967	CYBRD1	cytochrome b reductase 1 [Source:HGNC Symbol;Acc:20797]
ENSG00000179163	78392.5	-0.956398	0.00014177	0.00820718	FUCA1	fucosidase, alpha-L- 1, tissue [Source:HGNC Symbol;Acc:4006]
ENSG00000171617	1290.16	-0.969749	0.00197796	0.0639373	ENC1	ectodermal-neural cortex 1 (with BTB domain) [Source:HGNC Symbol;Acc:3345]
ENSG00000177675	858.588	-0.97532	3.70886e-05	0.0026687	CD163L1	CD163 molecule-like 1 [Source:HGNC Symbol;Acc:30375]
ENSG00000053918	1693.24	-0.993904	0.000154245	0.00865405	KCNQ1	potassium voltage-gated channel, KQT-like subfamily, member 1 [Source:HGNC Symbol;Acc:6294]
ENSG00000107282	329.948	-0.999673	0.000250374	0.012505	APBA1	amyloid beta (A4) precursor protein-binding, family A, member 1 [Source:HGNC Symbol;Acc:578]
ENSG00000121966	5173.04	-1.00083	2.21977e-06	0.000269247	CXCR4	chemokine (C-X-C motif) receptor 4 [Source:HGNC Symbol;Acc:2561]
ENSG00000026297	5051.69	-1.01493	0.000375102	0.0174811	RNASET2	ribonuclease T2 [Source:HGNC Symbol;Acc:21686]
ENSG00000072858	146.108	-1.02695	0.00286026	0.0831874	SIDT1	SID1 transmembrane family, member 1 [Source:HGNC Symbol;Acc:25967]
ENSG00000101955	336.557	-1.04185	0.000102044	0.00646583	SRPX	sushi-repeat containing protein, X-linked [Source:HGNC Symbol;Acc:11309]
ENSG00000010327	18193.6	-1.04398	1.93251e-05	0.00154795	STAB1	stabilin 1 [Source:HGNC Symbol;Acc:18628]
ENSG00000162458	276.801	-1.04463	0.00173579	0.0577208	FBLIM1	filamin binding LIM protein 1 [Source:HGNC Symbol;Acc:24686]
ENSG00000203306	5148.43	-1.04749	1.42255e-05	0.00120985	AP001007.1
ENSG00000117643	421.495	-1.05057	0.000436534	0.0195764	MAN1C1	mannosidase, alpha, class 1C, member 1 [Source:HGNC Symbol;Acc:19080]
ENSG00000070731	219.619	-1.06225	0.00127829	0.0454757	ST6GALNAC2	ST6 (alpha-N-acetyl-neuraminyl-2,3-beta-galactosyl-1,3)-N-acetylgalactosaminide alpha-2,6-sialyltransferase 2 [Source:HGNC Symbol;Acc:10867]
ENSG00000119535	4358.64	-1.06499	4.93635e-06	0.000515322	CSF3R	colony stimulating factor 3 receptor (granulocyte) [Source:HGNC Symbol;Acc:2439]
ENSG00000104814	156.034	-1.06619	0.0015182	0.0521179	MAP4K1	mitogen-activated protein kinase kinase kinase kinase 1 [Source:HGNC Symbol;Acc:6863]
ENSG00000233901	361.112	-1.09397	0.000480756	0.0211135	RP11-65J3.1
ENSG00000171227	2693.7	-1.09594	0.000415258	0.018967	TMEM37	transmembrane protein 37 [Source:HGNC Symbol;Acc:18216]
ENSG00000136235	267191	-1.10774	2.35477e-05	0.0018176	GPNMB	glycoprotein (transmembrane) nmb [Source:HGNC Symbol;Acc:4462]
ENSG00000163171	488.834	-1.11205	1.58688e-05	0.00131189	CDC42EP3	CDC42 effector protein (Rho GTPase binding) 3 [Source:HGNC Symbol;Acc:16943]
ENSG00000197256	276.534	-1.11882	0.000288166	0.0141702	KANK2	KN motif and ankyrin repeat domains 2 [Source:HGNC Symbol;Acc:29300]
ENSG00000273033	250.733	-1.11968	9.50572e-05	0.00608366	RP11-67L2.2
ENSG00000100100	2256.57	-1.12073	0.000144409	0.00822664	PIK3IP1	phosphoinositide-3-kinase interacting protein 1 [Source:HGNC Symbol;Acc:24942]
ENSG00000130066	10573.6	-1.13055	2.59244e-07	4.1794e-05	SAT1	spermidine/spermine N1-acetyltransferase 1 [Source:HGNC Symbol;Acc:10540]
ENSG00000124406	269.529	-1.13595	0.000120976	0.00723355	ATP8A1	ATPase, aminophospholipid transporter (APLT), class I, type 8A, member 1 [Source:HGNC Symbol;Acc:13531]
ENSG00000176658	817.698	-1.13866	0.000345618	0.0163636	MYO1D	myosin ID [Source:HGNC Symbol;Acc:7598]
ENSG00000268164	161.219	-1.1435	0.00048584	0.0212634	CTD-2337J16.1
ENSG00000122254	24697.6	-1.14648	2.56078e-05	0.00194132	HS3ST2	heparan sulfate (glucosamine) 3-O-sulfotransferase 2 [Source:HGNC Symbol;Acc:5195]
ENSG00000185442	123.768	-1.1528	0.0023323	0.0719228	FAM174B	family with sequence similarity 174, member B [Source:HGNC Symbol;Acc:34339]
ENSG00000072694	2393.36	-1.15453	3.51964e-06	0.000403839	FCGR2B	Fc fragment of IgG, low affinity IIb, receptor (CD32) [Source:HGNC Symbol;Acc:3618]
ENSG00000257838	536.616	-1.15739	0.000182305	0.00975562	RP11-368J21.3
ENSG00000171094	489.769	-1.15786	0.000525732	0.0223648	ALK	anaplastic lymphoma receptor tyrosine kinase [Source:HGNC Symbol;Acc:427]
ENSG00000260822	339.441	-1.15928	1.5966e-05	0.00131189	GS1-358P8.4
ENSG00000141753	1043.93	-1.16615	0.000153901	0.00865405	IGFBP4	insulin-like growth factor binding protein 4 [Source:HGNC Symbol;Acc:5473]
ENSG00000103253	529.159	-1.17202	0.000312333	0.015125	HAGHL	hydroxyacylglutathione hydrolase-like [Source:HGNC Symbol;Acc:14177]
ENSG00000186918	581.011	-1.17985	0.000112804	0.0068623	ZNF395	zinc finger protein 395 [Source:HGNC Symbol;Acc:18737]
ENSG00000172889	125.686	-1.18421	0.000835209	0.032332	EGFL7	EGF-like-domain, multiple 7 [Source:HGNC Symbol;Acc:20594]
ENSG00000188130	263.614	-1.18967	0.000600629	0.024756	MAPK12	mitogen-activated protein kinase 12 [Source:HGNC Symbol;Acc:6874]
ENSG00000104081	3298.65	-1.19623	1.49468e-07	2.64391e-05	BMF	Bcl2 modifying factor [Source:HGNC Symbol;Acc:24132]
ENSG00000121769	1943.91	-1.19688	4.00521e-05	0.00286575	FABP3	fatty acid binding protein 3, muscle and heart (mammary-derived growth inhibitor) [Source:HGNC Symbol;Acc:3557]
ENSG00000118849	9057.59	-1.20915	1.7103e-06	0.000213552	RARRES1	retinoic acid receptor responder (tazarotene induced) 1 [Source:HGNC Symbol;Acc:9867]
ENSG00000105699	166.451	-1.21482	0.000465151	0.02057	LSR	lipolysis stimulated lipoprotein receptor [Source:HGNC Symbol;Acc:29572]
ENSG00000154122	1303.19	-1.21513	0.000206303	0.0107683	ANKH	ANKH inorganic pyrophosphate transport regulator [Source:HGNC Symbol;Acc:15492]
ENSG00000269293	361.574	-1.22137	2.89843e-05	0.00212554	ZSCAN16-AS1	ZSCAN16 antisense RNA 1 [Source:HGNC Symbol;Acc:48982]
ENSG00000126368	163.599	-1.22384	0.00155108	0.0528196	NR1D1	nuclear receptor subfamily 1, group D, member 1 [Source:HGNC Symbol;Acc:7962]
ENSG00000004799	510.408	-1.22809	2.90392e-05	0.00212554	PDK4	pyruvate dehydrogenase kinase, isozyme 4 [Source:HGNC Symbol;Acc:8812]
ENSG00000155719	405.862	-1.24151	0.00017861	0.0096799	OTOA	otoancorin [Source:HGNC Symbol;Acc:16378]
ENSG00000142494	1310.19	-1.25215	1.39389e-05	0.0011995	SLC47A1	solute carrier family 47 (multidrug and toxin extrusion), member 1 [Source:HGNC Symbol;Acc:25588]
ENSG00000142552	106.131	-1.26092	0.00325644	0.0928242	RCN3	reticulocalbin 3, EF-hand calcium binding domain [Source:HGNC Symbol;Acc:21145]
ENSG00000113494	105.722	-1.26101	0.00345012	0.0961503	PRLR	prolactin receptor [Source:HGNC Symbol;Acc:9446]
ENSG00000247774	164.857	-1.27583	0.00034215	0.0162598	PCED1B-AS1	PCED1B antisense RNA 1 [Source:HGNC Symbol;Acc:44166]
ENSG00000137726	786.879	-1.28117	3.57398e-08	7.84797e-06	FXYD6	FXYD domain containing ion transport regulator 6 [Source:HGNC Symbol;Acc:4030]
ENSG00000099860	1358.71	-1.2916	6.97332e-07	0.000100923	GADD45B	growth arrest and DNA-damage-inducible, beta [Source:HGNC Symbol;Acc:4096]
ENSG00000101197	154.348	-1.31726	0.00105658	0.0388918	BIRC7	baculoviral IAP repeat containing 7 [Source:HGNC Symbol;Acc:13702]
ENSG00000165171	149.529	-1.31824	0.00125399	0.0448617	WBSCR27	Williams Beuren syndrome chromosome region 27 [Source:HGNC Symbol;Acc:19068]
ENSG00000129538	66165.1	-1.32544	6.06548e-07	8.98255e-05	RNASE1	ribonuclease, RNase A family, 1 (pancreatic) [Source:HGNC Symbol;Acc:10044]
ENSG00000165457	2650.67	-1.34032	2.29563e-07	3.79862e-05	FOLR2	folate receptor 2 (fetal) [Source:HGNC Symbol;Acc:3793]
ENSG00000158089	152.789	-1.35524	0.000363911	0.0170396	GALNT14	UDP-N-acetyl-alpha-D-galactosamine:polypeptide N-acetylgalactosaminyltransferase 14 (GalNAc-T14) [Source:HGNC Symbol;Acc:22946]
ENSG00000088367	148.573	-1.36025	0.000287771	0.0141702	EPB41L1	erythrocyte membrane protein band 4.1-like 1 [Source:HGNC Symbol;Acc:3378]
ENSG00000130208	16347.8	-1.36973	1.36405e-07	2.46437e-05	APOC1	apolipoprotein C-I [Source:HGNC Symbol;Acc:607]
ENSG00000132386	4494.82	-1.37685	1.38897e-08	3.6102e-06	SERPINF1	serpin peptidase inhibitor, clade F (alpha-2 antiplasmin, pigment epithelium derived factor), member 1 [Source:HGNC Symbol;Acc:8824]
ENSG00000090661	620.331	-1.37757	6.7844e-06	0.000680363	CERS4	ceramide synthase 4 [Source:HGNC Symbol;Acc:23747]
ENSG00000162599	81.5519	-1.37935	0.00178604	0.0587777	NFIA	nuclear factor I/A [Source:HGNC Symbol;Acc:7784]
ENSG00000160593	2365.56	-1.38282	1.25827e-05	0.00111287	AMICA1	adhesion molecule, interacts with CXADR antigen 1 [Source:HGNC Symbol;Acc:19084]
ENSG00000175262	154.904	-1.38359	0.000198315	0.0104369	C1orf127	chromosome 1 open reading frame 127 [Source:HGNC Symbol;Acc:26730]
ENSG00000146409	1371.82	-1.39075	8.19654e-06	0.000809234	SLC18B1	solute carrier family 18, subfamily B, member 1 [Source:HGNC Symbol;Acc:21573]
ENSG00000167261	2092.72	-1.39592	3.40109e-07	5.41454e-05	DPEP2	dipeptidase 2 [Source:HGNC Symbol;Acc:23028]
ENSG00000172232	157.18	-1.4049	5.62062e-05	0.0039117	AZU1	azurocidin 1 [Source:HGNC Symbol;Acc:913]
ENSG00000145708	81.6994	-1.41077	0.00213115	0.0678557	CRHBP	corticotropin releasing hormone binding protein [Source:HGNC Symbol;Acc:2356]
ENSG00000166681	403.872	-1.41297	5.51421e-06	0.000566362	NGFRAP1	nerve growth factor receptor (TNFRSF16) associated protein 1 [Source:HGNC Symbol;Acc:13388]
ENSG00000164929	403.741	-1.41334	4.14477e-07	6.35998e-05	BAALC	brain and acute leukemia, cytoplasmic [Source:HGNC Symbol;Acc:14333]
ENSG00000186469	320.699	-1.41354	1.07711e-05	0.000979858	GNG2	guanine nucleotide binding protein (G protein), gamma 2 [Source:HGNC Symbol;Acc:4404]
ENSG00000101096	65.2136	-1.4161	0.00134736	0.0475345	NFATC2	nuclear factor of activated T-cells, cytoplasmic, calcineurin-dependent 2 [Source:HGNC Symbol;Acc:7776]
ENSG00000166949	81.1449	-1.422	0.000605049	0.0248578	SMAD3	SMAD family member 3 [Source:HGNC Symbol;Acc:6769]
ENSG00000211445	709.624	-1.43232	2.55861e-07	4.17775e-05	GPX3	glutathione peroxidase 3 (plasma) [Source:HGNC Symbol;Acc:4555]
ENSG00000159685	1152.83	-1.44561	1.04227e-07	2.01126e-05	CHCHD6	coiled-coil-helix-coiled-coil-helix domain containing 6 [Source:HGNC Symbol;Acc:28184]
ENSG00000170989	205.708	-1.46201	1.53336e-06	0.000195288	S1PR1	sphingosine-1-phosphate receptor 1 [Source:HGNC Symbol;Acc:3165]
ENSG00000165617	79.0099	-1.46492	0.000430135	0.0194262	DACT1	dishevelled-binding antagonist of beta-catenin 1 [Source:HGNC Symbol;Acc:17748]
ENSG00000214274	66.4914	-1.47807	0.000981481	0.0368736	ANG	angiogenin, ribonuclease, RNase A family, 5 [Source:HGNC Symbol;Acc:483]
ENSG00000107957	601.334	-1.48185	1.12826e-07	2.14471e-05	SH3PXD2A	SH3 and PX domains 2A [Source:HGNC Symbol;Acc:23664]
ENSG00000178015	121.421	-1.49169	0.000121828	0.0072495	GPR150	G protein-coupled receptor 150 [Source:HGNC Symbol;Acc:23628]
ENSG00000100362	107.433	-1.51028	0.000181974	0.00975562	PVALB	parvalbumin [Source:HGNC Symbol;Acc:9704]
ENSG00000137642	1293.5	-1.51344	1.89157e-08	4.4613e-06	SORL1	sortilin-related receptor, L(DLR class) A repeats containing [Source:HGNC Symbol;Acc:11185]
ENSG00000104833	77.8781	-1.52287	0.00142537	0.0498724	TUBB4A	tubulin, beta 4A class IVa [Source:HGNC Symbol;Acc:20774]
ENSG00000267452	72.4368	-1.53003	0.00323483	0.0927899	RP11-1018N14.5
ENSG00000221869	1485.1	-1.54246	3.29535e-08	7.49456e-06	CEBPD	CCAAT/enhancer binding protein (C/EBP), delta [Source:HGNC Symbol;Acc:1835]
ENSG00000162444	100.178	-1.54418	0.000664782	0.0267087	RBP7	retinol binding protein 7, cellular [Source:HGNC Symbol;Acc:30316]
ENSG00000150681	151.185	-1.54691	0.000517961	0.0221368	RGS18	regulator of G-protein signaling 18 [Source:HGNC Symbol;Acc:14261]
ENSG00000174080	616.393	-1.55175	5.47861e-08	1.10755e-05	CTSF	cathepsin F [Source:HGNC Symbol;Acc:2531]
ENSG00000146416	215.239	-1.56146	3.0642e-06	0.000354779	AIG1	androgen-induced 1 [Source:HGNC Symbol;Acc:21607]
ENSG00000159714	45.6939	-1.56711	0.00216187	0.0684581	ZDHHC1	zinc finger, DHHC-type containing 1 [Source:HGNC Symbol;Acc:17916]
ENSG00000185909	1864.74	-1.56899	3.65848e-08	7.89735e-06	KLHDC8B	kelch domain containing 8B [Source:HGNC Symbol;Acc:28557]
ENSG00000196950	178.132	-1.57895	0.000127754	0.00753274	SLC39A10	solute carrier family 39 (zinc transporter), member 10 [Source:HGNC Symbol;Acc:20861]
ENSG00000136943	64.8349	-1.58765	0.00121153	0.0438354	CTSV	cathepsin V [Source:HGNC Symbol;Acc:2538]
ENSG00000173083	1839.13	-1.60411	7.36013e-07	0.000105324	HPSE	heparanase [Source:HGNC Symbol;Acc:5164]
ENSG00000169071	51.692	-1.6116	0.00152952	0.0523654	ROR2	receptor tyrosine kinase-like orphan receptor 2 [Source:HGNC Symbol;Acc:10257]
ENSG00000198794	217.04	-1.61292	0.000315796	0.0151773	SCAMP5	secretory carrier membrane protein 5 [Source:HGNC Symbol;Acc:30386]
ENSG00000082438	77.5217	-1.62127	0.00258353	0.077239	COBLL1	cordon-bleu WH2 repeat protein-like 1 [Source:HGNC Symbol;Acc:23571]
ENSG00000166866	42.7891	-1.64683	0.00177907	0.05874	MYO1A	myosin IA [Source:HGNC Symbol;Acc:7595]
ENSG00000102878	73.9163	-1.66114	0.000175357	0.0095866	HSF4	heat shock transcription factor 4 [Source:HGNC Symbol;Acc:5227]
ENSG00000017427	596.52	-1.66559	1.10129e-06	0.000150818	IGF1	insulin-like growth factor 1 (somatomedin C) [Source:HGNC Symbol;Acc:5464]
ENSG00000130653	152.899	-1.67476	1.28059e-05	0.0011248	PNPLA7	patatin-like phospholipase domain containing 7 [Source:HGNC Symbol;Acc:24768]
ENSG00000107593	499.721	-1.68367	3.74541e-08	7.95027e-06	PKD2L1	polycystic kidney disease 2-like 1 [Source:HGNC Symbol;Acc:9011]
ENSG00000182749	121.815	-1.70814	0.000105599	0.00658788	PAQR7	progestin and adipoQ receptor family member VII [Source:HGNC Symbol;Acc:23146]
ENSG00000256948	101.909	-1.74847	6.13679e-05	0.00420205	RP11-598F7.3
ENSG00000197253	154.854	-1.75069	1.54078e-05	0.00128258	TPSB2	tryptase beta 2 (gene/pseudogene) [Source:HGNC Symbol;Acc:14120]
ENSG00000117632	1398.27	-1.76433	2.72115e-09	8.25156e-07	STMN1	stathmin 1 [Source:HGNC Symbol;Acc:6510]
ENSG00000189171	46.1025	-1.7729	0.000534081	0.0223752	S100A13	S100 calcium binding protein A13 [Source:HGNC Symbol;Acc:10490]
ENSG00000162337	155.398	-1.78713	6.52647e-06	0.000659692	LRP5	low density lipoprotein receptor-related protein 5 [Source:HGNC Symbol;Acc:6697]
ENSG00000183087	3137.54	-1.79851	2.96046e-13	1.63932e-10	GAS6	growth arrest-specific 6 [Source:HGNC Symbol;Acc:4168]
ENSG00000172236	140.796	-1.90767	4.42527e-06	0.000469669	TPSAB1	tryptase alpha/beta 1 [Source:HGNC Symbol;Acc:12019]
ENSG00000135144	290.979	-1.91046	6.13839e-10	2.05733e-07	DTX1	deltex homolog 1 (Drosophila) [Source:HGNC Symbol;Acc:3060]
ENSG00000115306	250.054	-1.91587	2.97788e-06	0.000347948	SPTBN1	spectrin, beta, non-erythrocytic 1 [Source:HGNC Symbol;Acc:11275]
ENSG00000239961	40.2627	-2.1119	0.00025429	0.0126509	LILRA4	leukocyte immunoglobulin-like receptor, subfamily A (with TM domain), member 4 [Source:HGNC Symbol;Acc:15503]
ENSG00000176533	441.264	-2.29244	5.53823e-12	2.61241e-09	GNG7	guanine nucleotide binding protein (G protein), gamma 7 [Source:HGNC Symbol;Acc:4410]
ENSG00000196664	1060.21	-2.31854	0.00140262	0.0492116	TLR7	toll-like receptor 7 [Source:HGNC Symbol;Acc:15631]
ENSG00000136848	28.0402	-2.41113	0.000231984	0.0118182	DAB2IP	DAB2 interacting protein [Source:HGNC Symbol;Acc:17294]
ENSG00000129951	55.6451	-2.42629	2.70825e-05	0.00201709	LPPR3	hsa-mir-3187 [Source:miRBase;Acc:MI0014231]
ENSG00000159713	15.7057	-2.54804	0.00131311	0.0464549	TPPP3	tubulin polymerization-promoting protein family member 3 [Source:HGNC Symbol;Acc:24162]
ENSG00000170439	282.582	-2.69924	1.55917e-14	1.1032e-11	METTL7B	methyltransferase like 7B [Source:HGNC Symbol;Acc:28276]
ENSG00000168427	14.0788	-2.83362	0.00334775	0.0945386	KLHL30	kelch-like family member 30 [Source:HGNC Symbol;Acc:24770]
ENSG00000124491	2086.52	-3.4431	1.20136e-05	0.00106997	F13A1	coagulation factor XIII, A1 polypeptide [Source:HGNC Symbol;Acc:3531]
