# Supplementary material for: Endogenous CCL2 neutralization restricts HIV-1 replication in primary human macrophages by inhibiting viral DNA accumulation
Source: Retrovirology. 2015 Jan 22;12:4. doi: 10.1186/s12977-014-0132-6 (PMC4314729; doi:10.1186/s12977-014-0132-6)
Supplement: Additional file 9: Table S2. — Functional annotation clustering by DAVID of the 194 genes upregulated by CCL2 neutralization in MDM. [file 12977_2014_132_MOESM9_ESM.xlsx]

## Sheet: DAVID_GO-BPannotation-padjLT.1-
Category	Term	Count	%	PValue	Genes	List Total	Pop Hits	Pop Total	Fold Enrichment	Bonferroni	Benjamini	FDR
GOTERM_BP_FAT	GO:0006952~defense response	42	22.4599	4.47754e-20	IFIH1, CCL2, S100A8, C3, CLU, S100A9, CXCL9, RSAD2, C1R, C1S, ANKRD1, CCL5, CXCL11, TNFRSF4, CCL7, GCH1, CXCL10, CCL24, SLC11A1, CYP27B1, CD44, LILRA3, TAP2, TAP1, PTX3, MX2, LYN, PDPN, IL1RN, COLEC12, IDO1, CD40, S100A12, DDX58, APOL3, INHBA, KCNN4, CYBB, CCL13, IRF7, C1RL, CLEC5A	162	615	13528	5.70286	7.29839e-17	7.29839e-17	7.51438e-17
GOTERM_BP_FAT	GO:0006955~immune response	44	23.5294	5.93691e-20	IL1R2, IFIH1, CCL2, AQP9, ENPP2, C3, CLU, CXCL9, RSAD2, C1R, IFI44L, C1S, CCL5, CXCL11, TNFRSF4, CCL7, IFI35, GCH1, CXCL10, CCL24, SLC11A1, CYP27B1, PROCR, LILRA3, TAP2, TAP1, IL2RG, PTX3, EBI3, GBP5, LYN, IL1RN, COLEC12, OSM, LILRB1, DDX58, IKBKE, CCL13, CYBB, OASL, FCAR, C1RL, CLEC5A, GBP1	162	690	13528	5.32503	9.67716e-17	4.83858e-17	9.96355e-17
GOTERM_BP_FAT	GO:0009611~response to wounding	37	19.7861	6.95112e-18	ACVRL1, CCL2, S100A8, C3, TNC, CLU, S100A9, CXCL9, C1R, C1S, CXCL11, CCL5, TNFRSF4, CCL7, CXCL10, CCL24, SLC11A1, CD44, PROCR, GSN, SERPINE1, PTX3, LYN, PDPN, IL1RN, IDO1, CD40, S100A12, PLAUR, NOTCH3, APOL3, PLSCR1, CCL13, CYBB, ADM, IRF7, C1RL	162	530	13528	5.82968	1.13303e-14	3.77678e-15	1.16656e-14
GOTERM_BP_FAT	GO:0006954~inflammatory response	28	14.9733	1.21988e-15	CCL2, S100A8, C3, S100A9, CLU, CXCL9, C1R, C1S, CXCL11, CCL5, TNFRSF4, CCL7, CXCL10, CCL24, SLC11A1, CD44, PTX3, LYN, PDPN, IL1RN, CD40, IDO1, S100A12, APOL3, CYBB, CCL13, IRF7, C1RL	162	325	13528	7.19438	1.99063e-12	4.97602e-13	2.05391e-12
GOTERM_BP_FAT	GO:0009615~response to virus	13	6.95187	6.19263e-09	IFIH1, RSAD2, IFI44, CCL5, STAT1, IFI35, LILRB1, DDX58, PLSCR1, ISG15, IRF7, EIF2AK2, MX2	162	109	13528	9.95945	1.00939e-05	2.01879e-06	1.03927e-05
GOTERM_BP_FAT	GO:0042330~taxis	14	7.48663	5.74157e-08	PRKCA, CCL2, ENPP2, S100A9, CXCL9, CXCL11, CCL5, CCL7, CXCL10, PLAUR, CCL24, CCL13, TYMP, SEMA3A	162	160	13528	7.30679	9.35833e-05	1.55978e-05	9.63572e-05
GOTERM_BP_FAT	GO:0006935~chemotaxis	14	7.48663	5.74157e-08	PRKCA, CCL2, ENPP2, S100A9, CXCL9, CXCL11, CCL5, CCL7, CXCL10, PLAUR, CCL24, CCL13, TYMP, SEMA3A	162	160	13528	7.30679	9.35833e-05	1.55978e-05	9.63572e-05
GOTERM_BP_FAT	GO:0045087~innate immune response	12	6.41711	7.54784e-07	DDX58, SLC11A1, IFIH1, CYBB, CYP27B1, C3, CLU, C1RL, COLEC12, C1R, C1S, GCH1	162	138	13528	7.26141	0.00122954	0.000175742	0.0012667
GOTERM_BP_FAT	GO:0002237~response to molecule of bacterial origin	10	5.34759	8.04753e-07	SLC11A1, CYP27B1, CCL2, ADM, TAP2, IDO1, CCL5, STAT1, MGST1, GCH1	162	86	13528	9.71002	0.00131089	0.000163955	0.00135056
GOTERM_BP_FAT	GO:0048584~positive regulation of response to stimulus	15	8.02139	8.55697e-07	PRKCA, LYN, C3, CLU, C1R, C1S, IDO1, CCL5, OSM, SLC11A1, CYP27B1, TAP2, IRF7, C1RL, TGM2	162	236	13528	5.3076	0.00139382	0.000154964	0.00143605
GOTERM_BP_FAT	GO:0055066~di-, tri-valent inorganic cation homeostasis	15	8.02139	9.95327e-07	PRKCA, SLC8A1, CCL2, CCL5, CCL7, SLC11A1, VDR, CD38, CCL13, CYP27B1, ADM, SLC30A1, MT2A, TGM2, MT1H	162	239	13528	5.24097	0.00162107	0.000162225	0.00167038
GOTERM_BP_FAT	GO:0010033~response to organic substance	26	13.9037	1.32722e-06	CCL2, AQP9, C1S, CCL5, GCH1, SLC11A1, CYP27B1, CD44, GSN, TAP2, COL6A2, PRKCA, SLC8A1, LYN, IL1RN, FBP1, COLEC12, IDO1, STAT1, MMP14, CD38, DUSP4, CCND1, ADM, EIF2AK2, MGST1	162	721	13528	3.01132	0.00216103	0.000196651	0.00222737
GOTERM_BP_FAT	GO:0030005~cellular di-, tri-valent inorganic cation homeostasis	14	7.48663	3.16357e-06	PRKCA, SLC8A1, CCL2, CCL5, CCL7, SLC11A1, VDR, CD38, CCL13, ADM, SLC30A1, MT2A, TGM2, MT1H	162	227	13528	5.15016	0.00514336	0.000429627	0.0053091
GOTERM_BP_FAT	GO:0032496~response to lipopolysaccharide	9	4.81283	3.54583e-06	SLC11A1, CYP27B1, CCL2, ADM, IDO1, CCL5, STAT1, MGST1, GCH1	162	77	13528	9.76046	0.00576304	0.000444494	0.00595057
GOTERM_BP_FAT	GO:0002684~positive regulation of immune system process	14	7.48663	5.31608e-06	LYN, C3, CLU, C1R, CD40, C1S, IDO1, TNFRSF4, SLC11A1, CD38, TAP2, C1RL, IL2RG, EBI3	162	238	13528	4.91213	0.00862781	0.000618754	0.00892128
GOTERM_BP_FAT	GO:0042127~regulation of cell proliferation	26	13.9037	6.30545e-06	ACVRL1, CCL2, CSF1, CLU, TNFRSF4, CXCL10, VDR, WARS, CYP27B1, PTGES, SERPINE1, TGM2, EBI3, MATK, PRKCA, LYN, SPHK1, CD40, IDO1, STAT1, OSM, CD38, TNFRSF9, CCND1, ADM, EIF2AK2	162	787	13528	2.75878	0.0102253	0.000684959	0.0105815
GOTERM_BP_FAT	GO:0055080~cation homeostasis	15	8.02139	8.10241e-06	PRKCA, SLC8A1, CCL2, CCL5, CCL7, SLC11A1, VDR, CD38, CCL13, CYP27B1, ADM, SLC30A1, MT2A, TGM2, MT1H	162	286	13528	4.37969	0.0131202	0.000825096	0.0135969
GOTERM_BP_FAT	GO:0030003~cellular cation homeostasis	14	7.48663	1.0742e-05	PRKCA, SLC8A1, CCL2, CCL5, CCL7, SLC11A1, VDR, CD38, CCL13, ADM, SLC30A1, MT2A, TGM2, MT1H	162	254	13528	4.6027	0.0173572	0.00102944	0.0180261
GOTERM_BP_FAT	GO:0007626~locomotory behavior	14	7.48663	2.39972e-05	PRKCA, CCL2, ENPP2, S100A9, CXCL9, CXCL11, CCL5, CCL7, CXCL10, PLAUR, CCL24, CCL13, TYMP, SEMA3A	162	274	13528	4.26674	0.0383608	0.00217075	0.0402654
GOTERM_BP_FAT	GO:0050729~positive regulation of inflammatory response	6	3.20856	2.51353e-05	PRKCA, OSM, C3, TGM2, IDO1, CCL5	162	30	13528	16.7012	0.040143	0.00215404	0.0421746
GOTERM_BP_FAT	GO:0006979~response to oxidative stress	11	5.88235	2.62253e-05	PRKCA, CD38, SLC8A1, MTF1, CLU, SERPINE1, MMP14, CCL5, STAT1, ETV5, GJA3	162	164	13528	5.60102	0.0418471	0.00213511	0.0440032
GOTERM_BP_FAT	GO:0055065~metal ion homeostasis	12	6.41711	3.39343e-05	PRKCA, VDR, CD38, SLC11A1, SLC8A1, CCL13, CYP27B1, CCL2, ADM, TGM2, CCL5, CCL7	162	205	13528	4.88817	0.0538119	0.00263053	0.0569346
GOTERM_BP_FAT	GO:0008284~positive regulation of cell proliferation	17	9.09091	3.45289e-05	PRKCA, CCL2, LYN, CSF1, CLU, SPHK1, CD40, STAT1, TNFRSF4, CXCL10, OSM, CD38, CCND1, ADM, TGM2, EBI3, MATK	162	414	13528	3.429	0.0547286	0.00255506	0.057932
GOTERM_BP_FAT	GO:0048878~chemical homeostasis	19	10.1604	3.84205e-05	PRKCA, LPL, SLC8A1, CCL2, AQP9, CCL5, CCL7, CD38, SLC11A1, VDR, CCL13, CYP27B1, ADM, SLC30A1, MT2A, SERPINE1, TGM2, OLIG2, MT1H	162	512	13528	3.09886	0.0607058	0.00271919	0.0644591
GOTERM_BP_FAT	GO:0042592~homeostatic process	23	12.2995	8.11491e-05	PRKCA, LPL, SLC8A1, CCL2, AQP9, LYN, CSF1, CCL5, CCL7, INHBA, CD38, KCNN4, SLC11A1, VDR, CCL13, CYP27B1, ADM, SLC30A1, MT2A, SERPINE1, TGM2, OLIG2, MT1H	162	751	13528	2.55745	0.123903	0.00549644	0.1361
GOTERM_BP_FAT	GO:0055074~calcium ion homeostasis	11	5.88235	8.3734e-05	PRKCA, VDR, CD38, SLC8A1, CCL13, CYP27B1, CCL2, ADM, TGM2, CCL5, CCL7	162	188	13528	4.886	0.127587	0.00544481	0.140433
GOTERM_BP_FAT	GO:0009617~response to bacterium	11	5.88235	0.000104043	SLC11A1, CYP27B1, CCL2, ADM, TAP2, IDO1, CCL5, STAT1, MGST1, S100A12, GCH1	162	193	13528	4.75942	0.155996	0.00650179	0.174465
GOTERM_BP_FAT	GO:0032103~positive regulation of response to external stimulus	7	3.74332	0.000109743	PRKCA, OSM, CYP27B1, C3, TGM2, IDO1, CCL5	162	64	13528	9.13349	0.163803	0.00660369	0.184015
GOTERM_BP_FAT	GO:0050801~ion homeostasis	16	8.55615	0.000110183	PRKCA, SLC8A1, CCL2, CCL5, CCL7, SLC11A1, VDR, CD38, CCL13, CYP27B1, ADM, SLC30A1, MT2A, TGM2, OLIG2, MT1H	162	409	13528	3.26675	0.164402	0.00639402	0.184752
GOTERM_BP_FAT	GO:0006875~cellular metal ion homeostasis	11	5.88235	0.000118183	PRKCA, VDR, CD38, SLC11A1, SLC8A1, CCL13, CCL2, ADM, TGM2, CCL5, CCL7	162	196	13528	4.68657	0.175229	0.00662107	0.198154
GOTERM_BP_FAT	GO:0033273~response to vitamin	7	3.74332	0.000130417	VDR, CD38, CCND1, CYP27B1, CCL2, CD44, GSN	162	66	13528	8.85672	0.191515	0.00706138	0.218645
GOTERM_BP_FAT	GO:0007610~behavior	17	9.09091	0.000149692	PRKCA, CCL2, ENPP2, MAOA, S100A9, CXCL9, IDO1, CXCL11, CCL5, CCL7, CXCL10, PLAUR, OSM, CCL24, TYMP, CCL13, SEMA3A	162	469	13528	3.02688	0.216525	0.0078406	0.250922
GOTERM_BP_FAT	GO:0006873~cellular ion homeostasis	15	8.02139	0.000151947	PRKCA, SLC8A1, CCL2, CCL5, CCL7, SLC11A1, VDR, CD38, CCL13, ADM, SLC30A1, MT2A, TGM2, OLIG2, MT1H	162	374	13528	3.34918	0.2194	0.00771053	0.254698
GOTERM_BP_FAT	GO:0031099~regeneration	7	3.74332	0.000167095	NOTCH3, CCND1, CCL2, ADM, GSN, SERPINE1, PLAUR	162	69	13528	8.47164	0.23844	0.00822018	0.280055
GOTERM_BP_FAT	GO:0010035~response to inorganic substance	11	5.88235	0.000170755	PRKCA, CCND1, SLC8A1, AQP9, MTF1, GSN, SERPINE1, STAT1, MT1H, MT1X, GJA3	162	205	13528	4.48082	0.242972	0.00815349	0.286182
GOTERM_BP_FAT	GO:0055082~cellular chemical homeostasis	15	8.02139	0.000179261	PRKCA, SLC8A1, CCL2, CCL5, CCL7, SLC11A1, VDR, CD38, CCL13, ADM, SLC30A1, MT2A, TGM2, OLIG2, MT1H	162	380	13528	3.2963	0.253397	0.00831445	0.300418
GOTERM_BP_FAT	GO:0002252~immune effector process	9	4.81283	0.000198141	SLC11A1, LYN, C3, CLU, C1RL, RSAD2, C1R, C1S, PTX3	162	134	13528	5.60862	0.276028	0.00893215	0.332008
GOTERM_BP_FAT	GO:0031349~positive regulation of defense response	7	3.74332	0.000228183	PRKCA, OSM, C3, IRF7, TGM2, IDO1, CCL5	162	73	13528	8.00744	0.310633	0.0100032	0.382257
GOTERM_BP_FAT	GO:0007584~response to nutrient	9	4.81283	0.000267373	VDR, CD38, CCND1, SLC8A1, CYP27B1, CCL2, CD44, GSN, STAT1	162	140	13528	5.36825	0.353302	0.0114049	0.447769
GOTERM_BP_FAT	GO:0009991~response to extracellular stimulus	11	5.88235	0.000302015	VDR, CD38, CCND1, SLC8A1, CYP27B1, CCL2, LYN, CD44, ADM, GSN, STAT1	162	220	13528	4.17531	0.388817	0.0125452	0.505646
GOTERM_BP_FAT	GO:0002460~adaptive immune response based on somatic recombination of immune receptors built from immunoglobulin superfamily domains	7	3.74332	0.000305633	SLC11A1, C3, CLU, C1RL, C1R, C1S, EBI3	162	77	13528	7.59147	0.392412	0.0123792	0.511689
GOTERM_BP_FAT	GO:0002250~adaptive immune response	7	3.74332	0.000305633	SLC11A1, C3, CLU, C1RL, C1R, C1S, EBI3	162	77	13528	7.59147	0.392412	0.0123792	0.511689
GOTERM_BP_FAT	GO:0050778~positive regulation of immune response	9	4.81283	0.000340494	SLC11A1, LYN, C3, TAP2, CLU, C1RL, C1R, IDO1, C1S	162	145	13528	5.18314	0.425985	0.0134478	0.569897
GOTERM_BP_FAT	GO:0006874~cellular calcium ion homeostasis	10	5.34759	0.000341009	PRKCA, VDR, CD38, SLC8A1, CCL13, CCL2, ADM, TGM2, CCL5, CCL7	162	183	13528	4.56318	0.426467	0.0131494	0.570757
GOTERM_BP_FAT	GO:0034097~response to cytokine stimulus	7	3.74332	0.000351389	PRKCA, CD38, SLC11A1, CYP27B1, CCL5, STAT1, GCH1	162	79	13528	7.39928	0.436092	0.0132341	0.588081
GOTERM_BP_FAT	GO:0006959~humoral immune response	7	3.74332	0.000351389	CCL2, C3, CLU, C1RL, C1R, C1S, EBI3	162	79	13528	7.39928	0.436092	0.0132341	0.588081
GOTERM_BP_FAT	GO:0006958~complement activation, classical pathway	5	2.6738	0.000363953	C3, CLU, C1RL, C1R, C1S	162	29	13528	14.3976	0.447527	0.0133947	0.609048
GOTERM_BP_FAT	GO:0019725~cellular homeostasis	16	8.55615	0.000449053	PRKCA, SLC8A1, CCL2, CCL5, CCL7, SLC11A1, VDR, KCNN4, CD38, CCL13, ADM, SLC30A1, MT2A, TGM2, OLIG2, MT1H	162	466	13528	2.86716	0.519112	0.0161377	0.750953
GOTERM_BP_FAT	GO:0042060~wound healing	10	5.34759	0.000465527	NOTCH3, PLSCR1, SLC11A1, ACVRL1, PROCR, CD44, GSN, SERPINE1, CD40, PLAUR	162	191	13528	4.37205	0.531859	0.0163643	0.778402
GOTERM_BP_FAT	GO:0002455~humoral immune response mediated by circulating immunoglobulin	5	2.6738	0.000473322	C3, CLU, C1RL, C1R, C1S	162	31	13528	13.4687	0.537773	0.0162851	0.791387
GOTERM_BP_FAT	GO:0002443~leukocyte mediated immunity	7	3.74332	0.000555126	SLC11A1, LYN, C3, CLU, C1RL, C1R, C1S	162	86	13528	6.79701	0.595501	0.0186797	0.927563
GOTERM_BP_FAT	GO:0051605~protein maturation by peptide bond cleavage	7	3.74332	0.000555126	C3, CLU, C1RL, C1R, C1S, MMP14, PCSK6	162	86	13528	6.79701	0.595501	0.0186797	0.927563
GOTERM_BP_FAT	GO:0042981~regulation of apoptosis	22	11.7647	0.000562212	PRKCA, IFIH1, CCL2, MMP9, CLU, BCL2A1, SPHK1, IDO1, STAT1, TNFRSF4, GCH1, INHBA, ATF5, VDR, TNFRSF9, CD38, CD44, TNFRSF18, TGM2, FAIM, PCSK6, PHLDA1	162	804	13528	2.28499	0.600149	0.0185335	0.939351
GOTERM_BP_FAT	GO:0031667~response to nutrient levels	10	5.34759	0.000583416	VDR, CD38, CCND1, SLC8A1, CYP27B1, CCL2, CD44, ADM, GSN, STAT1	162	197	13528	4.23889	0.61374	0.0188451	0.974615
GOTERM_BP_FAT	GO:0032101~regulation of response to external stimulus	9	4.81283	0.000630406	PRKCA, OSM, CYP27B1, C3, PDPN, SERPINE1, TGM2, IDO1, CCL5	162	159	13528	4.72676	0.642238	0.0199529	1.05272
GOTERM_BP_FAT	GO:0043067~regulation of programmed cell death	22	11.7647	0.00063931	PRKCA, IFIH1, CCL2, MMP9, CLU, BCL2A1, SPHK1, IDO1, STAT1, TNFRSF4, GCH1, INHBA, ATF5, VDR, TNFRSF9, CD38, CD44, TNFRSF18, TGM2, FAIM, PCSK6, PHLDA1	162	812	13528	2.26248	0.647396	0.0198467	1.06752
GOTERM_BP_FAT	GO:0010941~regulation of cell death	22	11.7647	0.000670509	PRKCA, IFIH1, CCL2, MMP9, CLU, BCL2A1, SPHK1, IDO1, STAT1, TNFRSF4, GCH1, INHBA, ATF5, VDR, TNFRSF9, CD38, CD44, TNFRSF18, TGM2, FAIM, PCSK6, PHLDA1	162	815	13528	2.25415	0.66489	0.0204169	1.11934
GOTERM_BP_FAT	GO:0002526~acute inflammatory response	7	3.74332	0.00110581	LYN, C3, CLU, C1RL, C1R, IDO1, C1S	162	98	13528	5.96473	0.835272	0.0328459	1.8397
GOTERM_BP_FAT	GO:0051050~positive regulation of transport	10	5.34759	0.00140018	PRKCA, INHBA, CD38, KCNN4, SLC11A1, C3, NCS1, PTX3, TNFRSF4, NR1H3	162	223	13528	3.74467	0.898114	0.0406751	2.32405
GOTERM_BP_FAT	GO:0002449~lymphocyte mediated immunity	6	3.20856	0.00145631	SLC11A1, C3, CLU, C1RL, C1R, C1S	162	70	13528	7.15767	0.907034	0.0415328	2.41615
GOTERM_BP_FAT	GO:0006956~complement activation	5	2.6738	0.00152123	C3, CLU, C1RL, C1R, C1S	162	42	13528	9.94121	0.916381	0.0426008	2.52256
GOTERM_BP_FAT	GO:0000188~inactivation of MAPK activity	4	2.13904	0.00162537	PRKCA, SPRED2, SPRED1, DUSP6	162	20	13528	16.7012	0.929455	0.0446864	2.69305
GOTERM_BP_FAT	GO:0002541~activation of plasma proteins involved in acute inflammatory response	5	2.6738	0.00166188	C3, CLU, C1RL, C1R, C1S	162	43	13528	9.71002	0.933537	0.0449113	2.75275
GOTERM_BP_FAT	GO:0050727~regulation of inflammatory response	6	3.20856	0.00209978	PRKCA, OSM, C3, TGM2, IDO1, CCL5	162	76	13528	6.59259	0.967491	0.055504	3.46613
GOTERM_BP_FAT	GO:0048545~response to steroid hormone stimulus	9	4.81283	0.00210824	PRKCA, CD38, CCND1, CYP27B1, CCL2, ADM, IL1RN, MMP14, CCL5	162	192	13528	3.91435	0.967937	0.0548336	3.47987
GOTERM_BP_FAT	GO:0051270~regulation of cell motion	9	4.81283	0.00217518	ACVRL1, LYN, PDPN, ENPP2, MMP9, CSF1, SPHK1, SEMA3A, CXCL10	162	193	13528	3.89407	0.971258	0.0556405	3.58847
GOTERM_BP_FAT	GO:0016485~protein processing	7	3.74332	0.00219377	C3, CLU, C1RL, C1R, C1S, MMP14, PCSK6	162	112	13528	5.21914	0.972118	0.0552376	3.61862
GOTERM_BP_FAT	GO:0051384~response to glucocorticoid stimulus	6	3.20856	0.00235426	PRKCA, CCND1, CCL2, ADM, IL1RN, CCL5	162	78	13528	6.42355	0.978549	0.0582645	3.87846
GOTERM_BP_FAT	GO:0051240~positive regulation of multicellular organismal process	10	5.34759	0.00258778	DDX58, CD38, SLC11A1, CCL2, ADM, CSF1, SPHK1, IDO1, CD40, CCL5	162	244	13528	3.42238	0.985353	0.0629115	4.25534
GOTERM_BP_FAT	GO:0050864~regulation of B cell activation	5	2.6738	0.00312665	INHBA, CD38, IL2RG, CD40, TNFRSF4	162	51	13528	8.18688	0.99393	0.0744246	5.11976
GOTERM_BP_FAT	GO:0070663~regulation of leukocyte proliferation	6	3.20856	0.00325232	CD38, CSF1, IDO1, CD40, TNFRSF4, EBI3	162	84	13528	5.96473	0.995058	0.0761935	5.32031
GOTERM_BP_FAT	GO:0032944~regulation of mononuclear cell proliferation	6	3.20856	0.00325232	CD38, CSF1, IDO1, CD40, TNFRSF4, EBI3	162	84	13528	5.96473	0.995058	0.0761935	5.32031
GOTERM_BP_FAT	GO:0009719~response to endogenous stimulus	13	6.95187	0.00332061	PRKCA, CCL2, LYN, IL1RN, FBP1, MMP14, CCL5, STAT1, CD38, CCND1, CYP27B1, ADM, MGST1	162	405	13528	2.68045	0.99558	0.0766337	5.4291
GOTERM_BP_FAT	GO:0051604~protein maturation	7	3.74332	0.00336422	C3, CLU, C1RL, C1R, C1S, MMP14, PCSK6	162	122	13528	4.79134	0.995884	0.0765213	5.49853
GOTERM_BP_FAT	GO:0031960~response to corticosteroid stimulus	6	3.20856	0.003423	PRKCA, CCND1, CCL2, ADM, IL1RN, CCL5	162	85	13528	5.89455	0.996261	0.0767394	5.59203
GOTERM_BP_FAT	GO:0016064~immunoglobulin mediated immune response	5	2.6738	0.0038494	C3, CLU, C1RL, C1R, C1S	162	54	13528	7.73205	0.998139	0.0847373	6.26765
GOTERM_BP_FAT	GO:0002822~regulation of adaptive immune response based on somatic recombination of immune receptors built from immunoglobulin superfamily domains	5	2.6738	0.00411344	SLC11A1, C3, TAP2, IDO1, CD40	162	55	13528	7.59147	0.998792	0.0890942	6.68373
GOTERM_BP_FAT	GO:0002819~regulation of adaptive immune response	5	2.6738	0.00438946	SLC11A1, C3, TAP2, IDO1, CD40	162	56	13528	7.45591	0.999231	0.0935568	7.11682
GOTERM_BP_FAT	GO:0070665~positive regulation of leukocyte proliferation	5	2.6738	0.00438946	CD38, CSF1, CD40, TNFRSF4, EBI3	162	56	13528	7.45591	0.999231	0.0935568	7.11682
GOTERM_BP_FAT	GO:0019724~B cell mediated immunity	5	2.6738	0.00438946	C3, CLU, C1RL, C1R, C1S	162	56	13528	7.45591	0.999231	0.0935568	7.11682
GOTERM_BP_FAT	GO:0032946~positive regulation of mononuclear cell proliferation	5	2.6738	0.00438946	CD38, CSF1, CD40, TNFRSF4, EBI3	162	56	13528	7.45591	0.999231	0.0935568	7.11682
GOTERM_BP_FAT	GO:0009725~response to hormone stimulus	12	6.41711	0.0044757	PRKCA, CD38, CCND1, CYP27B1, CCL2, LYN, ADM, IL1RN, FBP1, MMP14, CCL5, STAT1	162	367	13528	2.73045	0.999332	0.094083	7.25176
GOTERM_BP_FAT	GO:0009628~response to abiotic stimulus	12	6.41711	0.00456717	PRKCA, OSM, CCND1, CCL2, AQP9, LYN, ADM, KMO, MMP14, STAT1, MYOF, GJA3	162	368	13528	2.72303	0.999425	0.0946984	7.39467
GOTERM_BP_FAT	GO:0050865~regulation of cell activation	8	4.27807	0.00494839	INHBA, CD38, PDPN, IL2RG, IDO1, CD40, TNFRSF4, EBI3	162	175	13528	3.81743	0.999692	0.100929	7.98807
GOTERM_BP_FAT	GO:0002253~activation of immune response	6	3.20856	0.0052605	LYN, C3, CLU, C1RL, C1R, C1S	162	94	13528	5.33018	0.999815	0.105645	8.47121
GOTERM_BP_FAT	GO:0002824~positive regulation of adaptive immune response based on somatic recombination of immune receptors built from immunoglobulin superfamily domains	4	2.13904	0.00530644	SLC11A1, C3, TAP2, IDO1	162	30	13528	11.1342	0.999829	0.105228	8.54214
GOTERM_BP_FAT	GO:0007267~cell-cell signaling	16	8.55615	0.00531027	PRKCA, LYN, MAOA, S100A9, CXCL9, MME, CXCL11, CCL5, CCL7, GJA3, CXCL10, CCL24, INHBA, CCL13, ADM, ISG15	162	600	13528	2.22683	0.99983	0.104039	8.54804
GOTERM_BP_FAT	GO:0060627~regulation of vesicle-mediated transport	6	3.20856	0.00574818	PRKCA, SLC11A1, C3, NCS1, PTX3, NR1H3	162	96	13528	5.21914	0.999917	0.110821	9.22139
GOTERM_BP_FAT	GO:0002821~positive regulation of adaptive immune response	4	2.13904	0.00582428	SLC11A1, C3, TAP2, IDO1	162	31	13528	10.775	0.999927	0.110902	9.33792
GOTERM_BP_FAT	GO:0030155~regulation of cell adhesion	7	3.74332	0.00591708	ACVRL1, GSN, CSF1, TGFBI, TGM2, MMP14, EMILIN1	162	137	13528	4.26674	0.999937	0.111277	9.47985
GOTERM_BP_FAT	GO:0034341~response to interferon-gamma	3	1.60428	0.00594947	SLC11A1, CYP27B1, GCH1	162	10	13528	25.0519	0.99994	0.110582	9.52932
GOTERM_BP_FAT	GO:0006968~cellular defense response	5	2.6738	0.00595771	TAP2, CXCL9, CCL5, CLEC5A, TNFRSF4	162	61	13528	6.84477	0.999941	0.109483	9.5419
GOTERM_BP_FAT	GO:0030100~regulation of endocytosis	5	2.6738	0.00595771	PRKCA, SLC11A1, C3, PTX3, NR1H3	162	61	13528	6.84477	0.999941	0.109483	9.5419
GOTERM_BP_FAT	GO:0051094~positive regulation of developmental process	10	5.34759	0.00606852	PRKCA, LPL, INHBA, CYP27B1, LYN, CSF1, CLU, SPHK1, IL2RG, CCL5	162	278	13528	3.00382	0.999951	0.110172	9.711
GOTERM_BP_FAT	GO:0040017~positive regulation of locomotion	6	3.20856	0.00626694	PRKCA, PDPN, MMP9, CSF1, SPHK1, CXCL10	162	98	13528	5.11262	0.999965	0.112329	10.013
GOTERM_BP_FAT	GO:0051272~positive regulation of cell motion	6	3.20856	0.00626694	LYN, PDPN, MMP9, CSF1, SPHK1, CXCL10	162	98	13528	5.11262	0.999965	0.112329	10.013
GOTERM_BP_FAT	GO:0042246~tissue regeneration	4	2.13904	0.00637135	NOTCH3, GSN, SERPINE1, PLAUR	162	32	13528	10.4383	0.99997	0.112861	10.1715
GOTERM_BP_FAT	GO:0050878~regulation of body fluid levels	7	3.74332	0.0067878	KCNN4, PLSCR1, PROCR, SERPINE1, SLC22A4, CD40, PLAUR	162	141	13528	4.1457	0.999985	0.118524	10.8013
GOTERM_BP_FAT	GO:0050871~positive regulation of B cell activation	4	2.13904	0.00694805	CD38, IL2RG, CD40, TNFRSF4	162	33	13528	10.122	0.999988	0.119878	11.0425
GOTERM_BP_FAT	GO:0051129~negative regulation of cellular component organization	7	3.74332	0.00701927	ACVRL1, GSN, CLU, RDX, SEMA3A, MMP14, NR1H3	162	142	13528	4.1165	0.99999	0.119773	11.1495
GOTERM_BP_FAT	GO:0042063~gliogenesis	5	2.6738	0.00745201	LYN, GSN, C1S, OLIG2, MMP14	162	65	13528	6.42355	0.999995	0.125393	11.7971
GOTERM_BP_FAT	GO:0030198~extracellular matrix organization	6	3.20856	0.00801952	ADAMTS14, CRISPLD2, MMP9, TGFBI, COL6A2, EMILIN1	162	104	13528	4.81766	0.999998	0.132949	12.6397
GOTERM_BP_FAT	GO:0040012~regulation of locomotion	8	4.27807	0.00811863	PRKCA, ACVRL1, PDPN, ENPP2, MMP9, CSF1, SPHK1, CXCL10	162	192	13528	3.47942	0.999998	0.133138	12.7861
GOTERM_BP_FAT	GO:0001558~regulation of cell growth	8	4.27807	0.00855953	INHBA, CD38, CYP27B1, ACVRL1, CD44, SPHK1, SEMA3A, CISH	162	194	13528	3.44355	0.999999	0.138487	13.4344
GOTERM_BP_FAT	GO:0051249~regulation of lymphocyte activation	7	3.74332	0.00857379	INHBA, CD38, IL2RG, IDO1, CD40, TNFRSF4, EBI3	162	148	13528	3.94962	0.999999	0.137347	13.4553
GOTERM_BP_FAT	GO:0002675~positive regulation of acute inflammatory response	3	1.60428	0.00859074	OSM, C3, CCL5	162	12	13528	20.8765	0.999999	0.136269	13.4801
GOTERM_BP_FAT	GO:0050766~positive regulation of phagocytosis	3	1.60428	0.00859074	SLC11A1, C3, PTX3	162	12	13528	20.8765	0.999999	0.136269	13.4801
GOTERM_BP_FAT	GO:0043407~negative regulation of MAP kinase activity	4	2.13904	0.00885968	PRKCA, SPRED2, SPRED1, DUSP6	162	36	13528	9.27846	0.999999	0.138898	13.8731
GOTERM_BP_FAT	GO:0030595~leukocyte chemotaxis	4	2.13904	0.00955847	PRKCA, CCL2, S100A9, CCL5	162	37	13528	9.02769	1	0.147641	14.8866
GOTERM_BP_FAT	GO:0051047~positive regulation of secretion	6	3.20856	0.00971931	PRKCA, INHBA, CD38, KCNN4, NCS1, TNFRSF4	162	109	13528	4.59667	1	0.148544	15.1182
GOTERM_BP_FAT	GO:0042325~regulation of phosphorylation	13	6.95187	0.00984009	PRKCA, LYN, CSF1, SPHK1, TNFRSF4, CISH, OSM, SLC11A1, INHBA, CCND1, SPRED2, SPRED1, DUSP6	162	466	13528	2.32957	1	0.148868	15.2918
GOTERM_BP_FAT	GO:0034612~response to tumor necrosis factor	3	1.60428	0.0100739	CYP27B1, CCL5, GCH1	162	13	13528	19.2707	1	0.150751	15.6268
GOTERM_BP_FAT	GO:0050867~positive regulation of cell activation	6	3.20856	0.0104637	CD38, PDPN, IL2RG, CD40, TNFRSF4, EBI3	162	111	13528	4.51385	1	0.154726	16.1827
GOTERM_BP_FAT	GO:0051046~regulation of secretion	8	4.27807	0.0105435	PRKCA, OSM, INHBA, CD38, KCNN4, NCS1, CD40, TNFRSF4	162	202	13528	3.30718	1	0.154426	16.2961
GOTERM_BP_FAT	GO:0060326~cell chemotaxis	4	2.13904	0.0110502	PRKCA, CCL2, S100A9, CCL5	162	39	13528	8.56474	1	0.159833	17.0125
GOTERM_BP_FAT	GO:0008285~negative regulation of cell proliferation	11	5.88235	0.0111877	PRKCA, OSM, TNFRSF9, WARS, VDR, CYP27B1, ACVRL1, ADM, PTGES, IDO1, EIF2AK2	162	361	13528	2.54451	1	0.160252	17.2059
GOTERM_BP_FAT	GO:0000302~response to reactive oxygen species	5	2.6738	0.0122133	PRKCA, SLC8A1, SERPINE1, STAT1, GJA3	162	75	13528	5.56708	1	0.172184	18.6354
GOTERM_BP_FAT	GO:0051174~regulation of phosphorus metabolic process	13	6.95187	0.013188	PRKCA, LYN, CSF1, SPHK1, TNFRSF4, CISH, OSM, SLC11A1, INHBA, CCND1, SPRED2, SPRED1, DUSP6	162	485	13528	2.23831	1	0.183099	19.9724
GOTERM_BP_FAT	GO:0019220~regulation of phosphate metabolic process	13	6.95187	0.013188	PRKCA, LYN, CSF1, SPHK1, TNFRSF4, CISH, OSM, SLC11A1, INHBA, CCND1, SPRED2, SPRED1, DUSP6	162	485	13528	2.23831	1	0.183099	19.9724
GOTERM_BP_FAT	GO:0043062~extracellular structure organization	7	3.74332	0.0133216	ADAMTS14, CRISPLD2, TNC, MMP9, TGFBI, COL6A2, EMILIN1	162	163	13528	3.58615	1	0.183239	20.1541
GOTERM_BP_FAT	GO:0042402~biogenic amine catabolic process	3	1.60428	0.0133516	MAOA, KMO, IDO1	162	15	13528	16.7012	1	0.182092	20.1947
GOTERM_BP_FAT	GO:0051241~negative regulation of multicellular organismal process	7	3.74332	0.0136463	PRKCA, INHBA, CD38, SLC11A1, ADM, SERPINE1, IDO1	162	164	13528	3.56429	1	0.184216	20.5939
GOTERM_BP_FAT	GO:0002694~regulation of leukocyte activation	7	3.74332	0.0145049	INHBA, CD38, IL2RG, IDO1, CD40, TNFRSF4, EBI3	162	166	13528	3.52134	1	0.193104	21.746
GOTERM_BP_FAT	GO:0006575~cellular amino acid derivative metabolic process	7	3.74332	0.0145049	GGT5, MAOA, SLC22A4, KMO, IDO1, MGST1, GCH1	162	166	13528	3.52134	1	0.193104	21.746
GOTERM_BP_FAT	GO:0050764~regulation of phagocytosis	3	1.60428	0.0151408	SLC11A1, C3, PTX3	162	16	13528	15.6574	1	0.199115	22.5891
GOTERM_BP_FAT	GO:0030334~regulation of cell migration	7	3.74332	0.0156569	ACVRL1, PDPN, ENPP2, MMP9, CSF1, SPHK1, CXCL10	162	169	13528	3.45884	1	0.203584	23.267
GOTERM_BP_FAT	GO:0010647~positive regulation of cell communication	10	5.34759	0.016971	OSM, APOL3, IKBKE, CYP27B1, ACVRL1, CCL2, LYN, CSF1, TGM2, CD40	162	329	13528	2.53818	1	0.21709	24.9682
GOTERM_BP_FAT	GO:0009266~response to temperature stimulus	5	2.6738	0.0171717	OSM, CCL2, LYN, ADM, MYOF	162	83	13528	5.03049	1	0.21769	25.2249
GOTERM_BP_FAT	GO:0050670~regulation of lymphocyte proliferation	5	2.6738	0.0171717	CD38, IDO1, CD40, TNFRSF4, EBI3	162	83	13528	5.03049	1	0.21769	25.2249
GOTERM_BP_FAT	GO:0010810~regulation of cell-substrate adhesion	4	2.13904	0.0172811	ACVRL1, CSF1, MMP14, EMILIN1	162	46	13528	7.26141	1	0.217258	25.3644
GOTERM_BP_FAT	GO:0010038~response to metal ion	6	3.20856	0.0189799	CCND1, AQP9, MTF1, GSN, MT1H, MT1X	162	129	13528	3.88401	1	0.234298	27.5005
GOTERM_BP_FAT	GO:0045597~positive regulation of cell differentiation	8	4.27807	0.0197647	LPL, INHBA, CYP27B1, LYN, CSF1, CLU, IL2RG, CCL5	162	229	13528	2.91725	1	0.241001	28.4676
GOTERM_BP_FAT	GO:0048589~developmental growth	5	2.6738	0.0200601	NOTCH3, GSN, SERPINE1, MREG, PLAUR	162	87	13528	4.79921	1	0.242375	28.8286
GOTERM_BP_FAT	GO:0040008~regulation of growth	10	5.34759	0.0208793	OSM, INHBA, CD38, CYP27B1, ACVRL1, CD44, CSF1, SPHK1, SEMA3A, CISH	162	341	13528	2.44886	1	0.249198	29.8205
GOTERM_BP_FAT	GO:0042219~cellular amino acid derivative catabolic process	3	1.60428	0.0210794	MAOA, KMO, IDO1	162	19	13528	13.1852	1	0.249487	30.0609
GOTERM_BP_FAT	GO:0001817~regulation of cytokine production	7	3.74332	0.021143	DDX58, INHBA, SLC11A1, IDO1, CD40, TNFRSF4, EBI3	162	181	13528	3.22952	1	0.248371	30.137
GOTERM_BP_FAT	GO:0030335~positive regulation of cell migration	5	2.6738	0.0216099	PDPN, MMP9, CSF1, SPHK1, CXCL10	162	89	13528	4.69136	1	0.251374	30.6942
GOTERM_BP_FAT	GO:0045859~regulation of protein kinase activity	10	5.34759	0.0223161	PRKCA, SLC11A1, CCND1, CSF1, SPHK1, SPRED2, SPRED1, TNFRSF4, CISH, DUSP6	162	345	13528	2.42047	1	0.256712	31.5289
GOTERM_BP_FAT	GO:0030574~collagen catabolic process	3	1.60428	0.023241	ADAMTS14, MMP9, MMP19	162	20	13528	12.5259	1	0.264085	32.608
GOTERM_BP_FAT	GO:0030890~positive regulation of B cell proliferation	3	1.60428	0.023241	CD38, CD40, TNFRSF4	162	20	13528	12.5259	1	0.264085	32.608
GOTERM_BP_FAT	GO:0009967~positive regulation of signal transduction	9	4.81283	0.0248929	OSM, APOL3, IKBKE, CYP27B1, ACVRL1, LYN, CSF1, TGM2, CD40	162	295	13528	2.54765	1	0.278269	34.4953
GOTERM_BP_FAT	GO:0010001~glial cell differentiation	4	2.13904	0.0251152	LYN, GSN, C1S, OLIG2	162	53	13528	6.30235	1	0.278528	34.7456
GOTERM_BP_FAT	GO:0002673~regulation of acute inflammatory response	3	1.60428	0.0254896	OSM, C3, CCL5	162	21	13528	11.9295	1	0.280215	35.1648
GOTERM_BP_FAT	GO:0043066~negative regulation of apoptosis	10	5.34759	0.0258065	ATF5, CCL2, CLU, SPHK1, BCL2A1, TGM2, TNFRSF18, FAIM, IDO1, PCSK6	162	354	13528	2.35893	1	0.281338	35.5178
GOTERM_BP_FAT	GO:0070482~response to oxygen levels	6	3.20856	0.0266511	CD38, SLC8A1, CCL2, ADM, PDPN, MMP14	162	141	13528	3.55345	1	0.287302	36.4496
GOTERM_BP_FAT	GO:0043549~regulation of kinase activity	10	5.34759	0.0270518	PRKCA, SLC11A1, CCND1, CSF1, SPHK1, SPRED2, SPRED1, TNFRSF4, CISH, DUSP6	162	357	13528	2.33911	1	0.289108	36.8872
GOTERM_BP_FAT	GO:0044087~regulation of cellular component biogenesis	6	3.20856	0.0273676	PRKCA, ACVRL1, GSN, CLU, RDX, MMP14	162	142	13528	3.52843	1	0.29012	37.2301
GOTERM_BP_FAT	GO:0050671~positive regulation of lymphocyte proliferation	4	2.13904	0.02765	CD38, CD40, TNFRSF4, EBI3	162	55	13528	6.07318	1	0.290816	37.5353
GOTERM_BP_FAT	GO:0048709~oligodendrocyte differentiation	3	1.60428	0.0278227	LYN, GSN, OLIG2	162	22	13528	11.3872	1	0.290531	37.7213
GOTERM_BP_FAT	GO:0043069~negative regulation of programmed cell death	10	5.34759	0.0279053	ATF5, CCL2, CLU, SPHK1, BCL2A1, TGM2, TNFRSF18, FAIM, IDO1, PCSK6	162	359	13528	2.32608	1	0.289453	37.8099
GOTERM_BP_FAT	GO:0060548~negative regulation of cell death	10	5.34759	0.0283391	ATF5, CCL2, CLU, SPHK1, BCL2A1, TGM2, TNFRSF18, FAIM, IDO1, PCSK6	162	360	13528	2.31962	1	0.291466	38.2741
GOTERM_BP_FAT	GO:0051251~positive regulation of lymphocyte activation	5	2.6738	0.0285303	CD38, IL2RG, CD40, TNFRSF4, EBI3	162	97	13528	4.30444	1	0.291344	38.4776
GOTERM_BP_FAT	GO:0006576~biogenic amine metabolic process	5	2.6738	0.0285303	MAOA, SLC22A4, KMO, IDO1, GCH1	162	97	13528	4.30444	1	0.291344	38.4776
GOTERM_BP_FAT	GO:0060341~regulation of cellular localization	8	4.27807	0.0289274	PRKCA, OSM, INHBA, CD38, KCNN4, NCS1, CD40, TNFRSF4	162	248	13528	2.69375	1	0.292995	38.8983
GOTERM_BP_FAT	GO:0009612~response to mechanical stimulus	4	2.13904	0.0289666	PRKCA, CCL2, MMP14, STAT1	162	56	13528	5.96473	1	0.291565	38.9397
GOTERM_BP_FAT	GO:0009408~response to heat	4	2.13904	0.0289666	OSM, CCL2, LYN, MYOF	162	56	13528	5.96473	1	0.291565	38.9397
GOTERM_BP_FAT	GO:0050900~leukocyte migration	4	2.13904	0.030316	PRKCA, CCL2, S100A9, CCL5	162	57	13528	5.86008	1	0.301224	40.3482
GOTERM_BP_FAT	GO:0001944~vasculature development	8	4.27807	0.030599	TYMP, ACVRL1, CD44, PDPN, MMP19, TGM2, ANPEP, MMP14	162	251	13528	2.66155	1	0.301806	40.6397
GOTERM_BP_FAT	GO:0032868~response to insulin stimulus	5	2.6738	0.031428	LYN, ADM, FBP1, CCL5, STAT1	162	100	13528	4.17531	1	0.306877	41.4859
GOTERM_BP_FAT	GO:0002697~regulation of immune effector process	5	2.6738	0.032431	DDX58, C3, TAP2, CD40, TNFRSF4	162	101	13528	4.13397	1	0.313257	42.4945
GOTERM_BP_FAT	GO:0001101~response to acid	3	1.60428	0.0327338	CCL2, LYN, GSN	162	24	13528	10.4383	1	0.313898	42.7958
GOTERM_BP_FAT	GO:0043065~positive regulation of apoptosis	11	5.88235	0.0329443	PRKCA, TNFRSF9, VDR, INHBA, CD38, CD44, MMP9, TGM2, STAT1, PHLDA1, GCH1	162	430	13528	2.1362	1	0.313793	43.0044
GOTERM_BP_FAT	GO:0050817~coagulation	5	2.6738	0.0334526	PLSCR1, PROCR, SERPINE1, CD40, PLAUR	162	102	13528	4.09344	1	0.316048	43.505
GOTERM_BP_FAT	GO:0007596~blood coagulation	5	2.6738	0.0334526	PLSCR1, PROCR, SERPINE1, CD40, PLAUR	162	102	13528	4.09344	1	0.316048	43.505
GOTERM_BP_FAT	GO:0051338~regulation of transferase activity	10	5.34759	0.0339207	PRKCA, SLC11A1, CCND1, CSF1, SPHK1, SPRED2, SPRED1, TNFRSF4, CISH, DUSP6	162	372	13528	2.24479	1	0.317952	43.9625
GOTERM_BP_FAT	GO:0043068~positive regulation of programmed cell death	11	5.88235	0.0343026	PRKCA, TNFRSF9, VDR, INHBA, CD38, CD44, MMP9, TGM2, STAT1, PHLDA1, GCH1	162	433	13528	2.1214	1	0.319157	44.3331
GOTERM_BP_FAT	GO:0009743~response to carbohydrate stimulus	4	2.13904	0.0345597	SLC8A1, LYN, COL6A2, COLEC12	162	60	13528	5.56708	1	0.319384	44.5813
GOTERM_BP_FAT	GO:0010942~positive regulation of cell death	11	5.88235	0.0352297	PRKCA, TNFRSF9, VDR, INHBA, CD38, CD44, MMP9, TGM2, STAT1, PHLDA1, GCH1	162	435	13528	2.11165	1	0.322764	45.2233
GOTERM_BP_FAT	GO:0010979~regulation of vitamin D 24-hydroxylase activity	2	1.06952	0.0352831	VDR, CYP27B1	162	3	13528	55.6708	1	0.321419	45.2741
GOTERM_BP_FAT	GO:0010980~positive regulation of vitamin D 24-hydroxylase activity	2	1.06952	0.0352831	VDR, CYP27B1	162	3	13528	55.6708	1	0.321419	45.2741
GOTERM_BP_FAT	GO:0010743~regulation of foam cell differentiation	3	1.60428	0.0353072	LPL, CSF1, NR1H3	162	25	13528	10.0207	1	0.319869	45.2971
GOTERM_BP_FAT	GO:0032768~regulation of monooxygenase activity	3	1.60428	0.0353072	VDR, CYP27B1, GCH1	162	25	13528	10.0207	1	0.319869	45.2971
GOTERM_BP_FAT	GO:0043627~response to estrogen stimulus	5	2.6738	0.0366294	PRKCA, CD38, CCND1, CYP27B1, MMP14	162	105	13528	3.97648	1	0.328043	46.5418
GOTERM_BP_FAT	GO:0043434~response to peptide hormone stimulus	6	3.20856	0.0371614	PRKCA, LYN, ADM, FBP1, CCL5, STAT1	162	154	13528	3.25349	1	0.330234	47.035
GOTERM_BP_FAT	GO:0006916~anti-apoptosis	7	3.74332	0.0371674	ATF5, CCL2, CLU, SPHK1, BCL2A1, TGM2, TNFRSF18	162	206	13528	2.83759	1	0.328544	47.0406
GOTERM_BP_FAT	GO:0003006~reproductive developmental process	8	4.27807	0.0372823	VDR, INHBA, MEI1, CCND1, CYP27B1, CSF1, MMP14, MGST1	162	262	13528	2.54981	1	0.327666	47.1466
GOTERM_BP_FAT	GO:0006917~induction of apoptosis	9	4.81283	0.0376426	PRKCA, TNFRSF9, VDR, INHBA, CD38, TGM2, STAT1, PHLDA1, GCH1	162	320	13528	2.34861	1	0.328578	47.4775
GOTERM_BP_FAT	GO:0002696~positive regulation of leukocyte activation	5	2.6738	0.0377257	CD38, IL2RG, CD40, TNFRSF4, EBI3	162	106	13528	3.93897	1	0.327483	47.5536
GOTERM_BP_FAT	GO:0031100~organ regeneration	3	1.60428	0.0379563	CCND1, CCL2, ADM	162	26	13528	9.63533	1	0.327457	47.7641
GOTERM_BP_FAT	GO:0051353~positive regulation of oxidoreductase activity	3	1.60428	0.0379563	VDR, CYP27B1, GCH1	162	26	13528	9.63533	1	0.327457	47.7641
GOTERM_BP_FAT	GO:0044243~multicellular organismal catabolic process	3	1.60428	0.0379563	ADAMTS14, MMP9, MMP19	162	26	13528	9.63533	1	0.327457	47.7641
GOTERM_BP_FAT	GO:0012502~induction of programmed cell death	9	4.81283	0.0382294	PRKCA, TNFRSF9, VDR, INHBA, CD38, TGM2, STAT1, PHLDA1, GCH1	162	321	13528	2.34129	1	0.327735	48.0125
GOTERM_BP_FAT	GO:0010243~response to organic nitrogen	4	2.13904	0.0390944	CCND1, CCL2, LYN, MGST1	162	63	13528	5.30198	1	0.332186	48.7916
GOTERM_BP_FAT	GO:0007155~cell adhesion	15	8.02139	0.0396773	CCL2, HAPLN3, PDPN, TNC, SIGLEC10, CCL5, EMILIN1, ALCAM, PVRL4, LAMB3, CD44, ITGB7, TGFBI, COL6A2, COL6A1	162	700	13528	1.78942	1	0.334594	49.3104
GOTERM_BP_FAT	GO:0007599~hemostasis	5	2.6738	0.0399747	PLSCR1, PROCR, SERPINE1, CD40, PLAUR	162	108	13528	3.86603	1	0.334992	49.5732
GOTERM_BP_FAT	GO:0022610~biological adhesion	15	8.02139	0.0400777	CCL2, HAPLN3, PDPN, TNC, SIGLEC10, CCL5, EMILIN1, ALCAM, PVRL4, LAMB3, CD44, ITGB7, TGFBI, COL6A2, COL6A1	162	701	13528	1.78687	1	0.334046	49.6639
GOTERM_BP_FAT	GO:0045471~response to ethanol	4	2.13904	0.04067	PRKCA, CCND1, CCL2, GSN	162	64	13528	5.21914	1	0.336462	50.1826
GOTERM_BP_FAT	GO:0001952~regulation of cell-matrix adhesion	3	1.60428	0.0406789	ACVRL1, CSF1, MMP14	162	27	13528	9.27846	1	0.334881	50.1904
GOTERM_BP_FAT	GO:0007568~aging	5	2.6738	0.0422986	PRKCA, ADM, GSN, SERPINE1, CCL5	162	110	13528	3.79574	1	0.344161	51.5831
GOTERM_BP_FAT	GO:0007565~female pregnancy	5	2.6738	0.0422986	VDR, CD38, CYP27B1, ADM, IDO1	162	110	13528	3.79574	1	0.344161	51.5831
GOTERM_BP_FAT	GO:0032535~regulation of cellular component size	8	4.27807	0.0434185	INHBA, CD38, CYP27B1, ACVRL1, GSN, SPHK1, RDX, SEMA3A	162	271	13528	2.46513	1	0.349934	52.5246
GOTERM_BP_FAT	GO:0032963~collagen metabolic process	3	1.60428	0.0434729	ADAMTS14, MMP9, MMP19	162	28	13528	8.94709	1	0.348633	52.5699
GOTERM_BP_FAT	GO:0030888~regulation of B cell proliferation	3	1.60428	0.0434729	CD38, CD40, TNFRSF4	162	28	13528	8.94709	1	0.348633	52.5699
GOTERM_BP_FAT	GO:0042493~response to drug	7	3.74332	0.0444541	CCND1, SLC8A1, CCL2, LYN, CCL5, STAT1, MGST1	162	216	13528	2.70622	1	0.353383	53.3798
GOTERM_BP_FAT	GO:0045807~positive regulation of endocytosis	3	1.60428	0.0463363	SLC11A1, C3, PTX3	162	29	13528	8.63857	1	0.363802	54.8972
GOTERM_BP_FAT	GO:0043085~positive regulation of catalytic activity	12	6.41711	0.04643	VDR, SLC11A1, CCND1, CYP27B1, PSME2, CSF1, SPHK1, TGM2, STAT1, CISH, GCH1, NR1H3	162	520	13528	1.92707	1	0.362721	54.9715
GOTERM_BP_FAT	GO:0032844~regulation of homeostatic process	5	2.6738	0.0471714	INHBA, CD38, LYN, CD44, CCL5	162	114	13528	3.66255	1	0.365724	55.5555
GOTERM_BP_FAT	GO:0032649~regulation of interferon-gamma production	3	1.60428	0.049267	INHBA, SLC11A1, EBI3	162	30	13528	8.35062	1	0.377045	57.1678
GOTERM_BP_FAT	GO:0010740~positive regulation of protein kinase cascade	6	3.20856	0.049322	OSM, APOL3, IKBKE, LYN, TGM2, CD40	162	167	13528	3.00022	1	0.375695	57.2094
GOTERM_BP_FAT	GO:0048661~positive regulation of smooth muscle cell proliferation	3	1.60428	0.0522631	PRKCA, TGM2, STAT1	162	31	13528	8.08124	1	0.391729	59.3776
GOTERM_BP_FAT	GO:0044259~multicellular organismal macromolecule metabolic process	3	1.60428	0.0522631	ADAMTS14, MMP9, MMP19	162	31	13528	8.08124	1	0.391729	59.3776
GOTERM_BP_FAT	GO:0015837~amine transport	5	2.6738	0.0523433	SLC11A1, AQP9, LYN, PDPN, SLC22A4	162	118	13528	3.5384	1	0.390493	59.4352
GOTERM_BP_FAT	GO:0014070~response to organic cyclic substance	5	2.6738	0.0564176	PRKCA, CCND1, LYN, CD44, STAT1	162	121	13528	3.45067	1	0.412441	62.2649
GOTERM_BP_FAT	GO:0006928~cell motion	11	5.88235	0.0575964	PRKCA, ALCAM, ACVRL1, CCL2, CD44, ENPP2, S100A9, SEMA3A, MMP14, CCL5, PLAUR	162	475	13528	1.93383	1	0.417364	63.0483
GOTERM_BP_FAT	GO:0051895~negative regulation of focal adhesion formation	2	1.06952	0.058115	ACVRL1, MMP14	162	5	13528	33.4025	1	0.418518	63.388
GOTERM_BP_FAT	GO:0045639~positive regulation of myeloid cell differentiation	3	1.60428	0.0584434	INHBA, CSF1, CCL5	162	33	13528	7.59147	1	0.418602	63.6017
GOTERM_BP_FAT	GO:0032270~positive regulation of cellular protein metabolic process	7	3.74332	0.0599978	PRKCA, OSM, CCND1, LYN, PSME2, CSF1, NR1H3	162	233	13528	2.50877	1	0.425433	64.5971
GOTERM_BP_FAT	GO:0012501~programmed cell death	13	6.95187	0.0609654	STEAP3, BCL2A1, CLU, STAT1, OSM, GSN, TNFRSF18, TGM2, FAIM, XAF1, SEMA3A, EIF2AK2, PHLDA1	162	611	13528	1.77673	1	0.428952	65.2037
GOTERM_BP_FAT	GO:0031333~negative regulation of protein complex assembly	3	1.60428	0.061624	GSN, CLU, RDX	162	34	13528	7.36819	1	0.43076	65.6111
GOTERM_BP_FAT	GO:0040007~growth	6	3.20856	0.0676574	NOTCH3, INHBA, GSN, SERPINE1, MREG, PLAUR	162	183	13528	2.73791	1	0.460569	69.1394
GOTERM_BP_FAT	GO:0000165~MAPKKK cascade	6	3.20856	0.0684447	PRKCA, DUSP4, TNIK, SPRED2, SPRED1, DUSP6	162	184	13528	2.72303	1	0.462768	69.5738
GOTERM_BP_FAT	GO:0046218~indolalkylamine catabolic process	2	1.06952	0.0693287	KMO, IDO1	162	6	13528	27.8354	1	0.465422	70.0547
GOTERM_BP_FAT	GO:0032735~positive regulation of interleukin-12 production	2	1.06952	0.0693287	IDO1, CD40	162	6	13528	27.8354	1	0.465422	70.0547
GOTERM_BP_FAT	GO:0006569~tryptophan catabolic process	2	1.06952	0.0693287	KMO, IDO1	162	6	13528	27.8354	1	0.465422	70.0547
GOTERM_BP_FAT	GO:0045672~positive regulation of osteoclast differentiation	2	1.06952	0.0693287	CSF1, CCL5	162	6	13528	27.8354	1	0.465422	70.0547
GOTERM_BP_FAT	GO:0007260~tyrosine phosphorylation of STAT protein	2	1.06952	0.0693287	OSM, STAT1	162	6	13528	27.8354	1	0.465422	70.0547
GOTERM_BP_FAT	GO:0019441~tryptophan catabolic process to kynurenine	2	1.06952	0.0693287	KMO, IDO1	162	6	13528	27.8354	1	0.465422	70.0547
GOTERM_BP_FAT	GO:0042436~indole derivative catabolic process	2	1.06952	0.0693287	KMO, IDO1	162	6	13528	27.8354	1	0.465422	70.0547
GOTERM_BP_FAT	GO:0051247~positive regulation of protein metabolic process	7	3.74332	0.0704588	PRKCA, OSM, CCND1, LYN, PSME2, CSF1, NR1H3	162	243	13528	2.40553	1	0.469259	70.6592
GOTERM_BP_FAT	GO:0003013~circulatory system process	6	3.20856	0.0714641	ACVRL1, ADM, STAT1, MYOF, GCH1, CXCL10	162	186	13528	2.69375	1	0.472424	71.1872
GOTERM_BP_FAT	GO:0008015~blood circulation	6	3.20856	0.0714641	ACVRL1, ADM, STAT1, MYOF, GCH1, CXCL10	162	186	13528	2.69375	1	0.472424	71.1872
GOTERM_BP_FAT	GO:0044236~multicellular organismal metabolic process	3	1.60428	0.071505	ADAMTS14, MMP9, MMP19	162	37	13528	6.77077	1	0.470845	71.2085
GOTERM_BP_FAT	GO:0001568~blood vessel development	7	3.74332	0.0726702	TYMP, ACVRL1, CD44, MMP19, TGM2, ANPEP, MMP14	162	245	13528	2.38589	1	0.474738	71.8089
GOTERM_BP_FAT	GO:0007243~protein kinase cascade	9	4.81283	0.0748374	PRKCA, OSM, DUSP4, TNIK, CCL2, SPRED2, SPRED1, STAT1, DUSP6	162	370	13528	2.03123	1	0.483339	72.8944
GOTERM_BP_FAT	GO:0001666~response to hypoxia	5	2.6738	0.0759732	CD38, SLC8A1, CCL2, ADM, MMP14	162	134	13528	3.1159	1	0.486919	73.4475
GOTERM_BP_FAT	GO:0044057~regulation of system process	8	4.27807	0.0763017	PRKCA, INHBA, CD38, SLC8A1, CCL2, ADM, SPHK1, SEMA3A	162	309	13528	2.16197	1	0.486687	73.6055
GOTERM_BP_FAT	GO:0006508~proteolysis	19	10.1604	0.0765071	NRIP3, ADAMTS14, C3, MMP9, CLU, HERC6, MMP19, MME, ANPEP, C1R, C1S, MMP14, CISH, QPCT, USP18, ISG15, PSME2, C1RL, PCSK6	162	1054	13528	1.50533	1	0.485885	73.7038
GOTERM_BP_FAT	GO:0008283~cell proliferation	10	5.34759	0.076566	OSM, SLC11A1, PDPN, CSF1, TGFBI, IL15RA, CD40, MMP14, TNFRSF4, MATK	162	436	13528	1.91528	1	0.484411	73.7319
GOTERM_BP_FAT	GO:0051051~negative regulation of transport	5	2.6738	0.0776028	PRKCA, OSM, INHBA, TNFRSF4, NR1H3	162	135	13528	3.09282	1	0.487461	74.2225
GOTERM_BP_FAT	GO:0030182~neuron differentiation	10	5.34759	0.0782705	PRKCA, NOTCH3, ALCAM, CD44, ADM, CLU, OLIG1, SEMA3A, OLIG2, RTN1	162	438	13528	1.90653	1	0.488784	74.5339
GOTERM_BP_FAT	GO:0033555~multicellular organismal response to stress	3	1.60428	0.0783576	OSM, IDO1, GCH1	162	39	13528	6.42355	1	0.487454	74.5743
GOTERM_BP_FAT	GO:0007259~JAK-STAT cascade	3	1.60428	0.0783576	OSM, CCL2, STAT1	162	39	13528	6.42355	1	0.487454	74.5743
GOTERM_BP_FAT	GO:0006568~tryptophan metabolic process	2	1.06952	0.0804098	KMO, IDO1	162	7	13528	23.8589	1	0.494997	75.5079
GOTERM_BP_FAT	GO:0002532~production of molecular mediator of acute inflammatory response	2	1.06952	0.0804098	LYN, IDO1	162	7	13528	23.8589	1	0.494997	75.5079
GOTERM_BP_FAT	GO:0033327~Leydig cell differentiation	2	1.06952	0.0804098	CCND1, MGST1	162	7	13528	23.8589	1	0.494997	75.5079
GOTERM_BP_FAT	GO:0006882~cellular zinc ion homeostasis	2	1.06952	0.0804098	SLC30A1, MT1H	162	7	13528	23.8589	1	0.494997	75.5079
GOTERM_BP_FAT	GO:0060558~regulation of calcidiol 1-monooxygenase activity	2	1.06952	0.0804098	VDR, CYP27B1	162	7	13528	23.8589	1	0.494997	75.5079
GOTERM_BP_FAT	GO:0048247~lymphocyte chemotaxis	2	1.06952	0.0804098	CCL2, CCL5	162	7	13528	23.8589	1	0.494997	75.5079
GOTERM_BP_FAT	GO:0051341~regulation of oxidoreductase activity	3	1.60428	0.0818583	VDR, CYP27B1, GCH1	162	40	13528	6.26296	1	0.499715	76.1474
GOTERM_BP_FAT	GO:0006469~negative regulation of protein kinase activity	4	2.13904	0.0852254	PRKCA, SPRED2, SPRED1, DUSP6	162	87	13528	3.83936	1	0.51266	77.5736
GOTERM_BP_FAT	GO:0002761~regulation of myeloid leukocyte differentiation	3	1.60428	0.0854065	INHBA, CSF1, CCL5	162	41	13528	6.11021	1	0.511709	77.648
GOTERM_BP_FAT	GO:0048663~neuron fate commitment	3	1.60428	0.0890005	NOTCH3, OLIG1, OLIG2	162	42	13528	5.96473	1	0.525166	79.0773
GOTERM_BP_FAT	GO:0046651~lymphocyte proliferation	3	1.60428	0.0890005	SLC11A1, CD40, TNFRSF4	162	42	13528	5.96473	1	0.525166	79.0773
GOTERM_BP_FAT	GO:0001934~positive regulation of protein amino acid phosphorylation	4	2.13904	0.0897967	PRKCA, OSM, CCND1, LYN	162	89	13528	3.75309	1	0.526739	79.3821
GOTERM_BP_FAT	GO:0044093~positive regulation of molecular function	12	6.41711	0.0907181	VDR, SLC11A1, CCND1, CYP27B1, PSME2, CSF1, SPHK1, TGM2, STAT1, CISH, GCH1, NR1H3	162	586	13528	1.71002	1	0.528809	79.7295
GOTERM_BP_FAT	GO:0051893~regulation of focal adhesion formation	2	1.06952	0.0913597	ACVRL1, MMP14	162	8	13528	20.8765	1	0.529714	79.9682
GOTERM_BP_FAT	GO:0030225~macrophage differentiation	2	1.06952	0.0913597	MMP9, CSF1	162	8	13528	20.8765	1	0.529714	79.9682
GOTERM_BP_FAT	GO:0055069~zinc ion homeostasis	2	1.06952	0.0913597	SLC30A1, MT1H	162	8	13528	20.8765	1	0.529714	79.9682
GOTERM_BP_FAT	GO:0033673~negative regulation of kinase activity	4	2.13904	0.0921203	PRKCA, SPRED2, SPRED1, DUSP6	162	90	13528	3.71139	1	0.531093	80.2478
GOTERM_BP_FAT	GO:0001819~positive regulation of cytokine production	4	2.13904	0.0921203	DDX58, SLC11A1, IDO1, CD40	162	90	13528	3.71139	1	0.531093	80.2478
GOTERM_BP_FAT	GO:0006641~triglyceride metabolic process	3	1.60428	0.0926388	LPL, SLC22A4, NR1H3	162	43	13528	5.82601	1	0.531482	80.4363
GOTERM_BP_FAT	GO:0007162~negative regulation of cell adhesion	3	1.60428	0.0926388	ACVRL1, TGFBI, MMP14	162	43	13528	5.82601	1	0.531482	80.4363
GOTERM_BP_FAT	GO:0032943~mononuclear cell proliferation	3	1.60428	0.0963197	SLC11A1, CD40, TNFRSF4	162	44	13528	5.6936	1	0.544392	81.7264
GOTERM_BP_FAT	GO:0070661~leukocyte proliferation	3	1.60428	0.0963197	SLC11A1, CD40, TNFRSF4	162	44	13528	5.6936	1	0.544392	81.7264
GOTERM_BP_FAT	GO:0030308~negative regulation of cell growth	4	2.13904	0.0968419	INHBA, CYP27B1, ACVRL1, SEMA3A	162	92	13528	3.6307	1	0.544729	81.9028
GOTERM_BP_FAT	GO:0030099~myeloid cell differentiation	4	2.13904	0.0992391	INHBA, LYN, MMP9, CSF1	162	93	13528	3.59166	1	0.552279	82.6923
